# Supplementary material for: Analysis of deubiquitinase OTUD5 as a biomarker and therapeutic target for cervical cancer by bioinformatic analysis
Source: PeerJ. 2020 Jun 30;8:e9146. doi: 10.7717/peerj.9146 (PMC7333649; doi:10.7717/peerj.9146)
Supplement: Supplemental Information 2 — mRNA levels of USP11, RBM10, WDR45 and GRIPAP1 were detected by qRT-PCR when OTUD5 was knocked down in HeLa cells using siRNA. [file peerj-08-9146-s002.csv]

NC			siOTUD5
mean	SD	N	mean	SD	N
1.002081	0.08010375	3	0.81864	0.04603032	3
