# Supplementary material for: Analysis of deubiquitinase OTUD5 as a biomarker and therapeutic target for cervical cancer by bioinformatic analysis
Source: PeerJ. 2020 Jun 30;8:e9146. doi: 10.7717/peerj.9146 (PMC7333649; doi:10.7717/peerj.9146)
Supplement: Supplemental Information 3 — Scatter plot showing mutation and copy number alteration of OTUD5 in CESC patients using cBioPortal. [file peerj-08-9146-s003.csv]

Deep Deletion(n=2)	Shallow Deletion(n=96)	Diploid(n=222)	Gain(n=40)
-0.8307	1.1879	-1.569	-0.7599
-0.7563	0.4962	-0.1831	1.4692
	-0.2041	-0.3528	0.8685
	-1.2144	1.6387	-0.5949
	0.4845	1.561	-0.4656
	0.6311	0.7918	0.5704
	0.8932	0.0132	0.9131
	-0.4	-0.5385	-1.362
	2.334	1.508	-0.1202
	-1.307	0.0972	1.0837
	0.8259	-0.0734	-0.9343
	-0.2866	0.238	-0.0813
	1.8955	1.6893	-0.7836
	0.8767	-0.3645	2.0646
	-0.4783	-0.5575	3.5446
	-0.8836	-1.3606	0.0244
	0.023	-0.7174	-0.4058
	-0.6888	-1.3825	-0.0714
	0.0087	-0.4493	-0.5064
	-0.4851	-0.8817	-0.4341
	-0.6109	-1.8791	1.6119
	0.2366	-0.1691	-0.1985
	-0.066	-0.4203	0.8138
	-0.6755	0.4025	1.8981
	-0.7117	-1.1395	-0.0119
	-0.1129	-0.89	2.865
	2.5813	-0.796	-0.6318
	-0.7201	-0.7754	1.8577
	0.7898	-0.4832	-0.8065
	-0.8041	1.7015	1.3566
	-0.7466	-0.8291	0.525
	1.0259	-0.7047	-0.3418
	-0.9284	-1.1282	1.4444
	-1.3294	-0.9167	-0.9836
	-0.8579	0.0701	2.491
	0.8022	-1.6481	0.2463
	-0.3327	0.1765	1.7453
	0.0889	2.0303	-0.5184
	-0.464	0.0237	-1.3622
	1.0284	-1.2817	0.2023
	0.803	-0.1307
	0.2009	-0.6725
	0.353	-0.0357
	-0.2701	-0.1371
	-0.7185	1.8215
	0.006	-1.4834
	0.1	-1.7532
	0.4328	-0.2993
	-1.4509	0.047
	-0.4538	2.5267
	-0.3507	-1.7992
	-0.3116	0.0007
	0.1938	0.9158
	0.266	-0.2386
	1.5535	-0.2314
	0.3829	2.3901
	-0.1259	-0.0852
	-0.2952	-1.221
	3.5809	0.3739
	-0.3641	0.6353
	2.6675	-0.0153
	0.3223	-0.026
	-1.085	-1.2281
	-0.6907	-0.4341
	0.5994	-0.0047
	0.1075	-0.9276
	4.7003	1.1965
	0.4817	1.091
	-1.1675	0.7018
	-0.4698	-1.1582
	-0.6111	0.4739
	-0.169	0.5547
	-0.0334	-0.0875
	1.5005	-1.1714
	0.5885	0.4518
	1.0262	0.8748
	0.9733	-0.0808
	-1.4263	0.8581
	0.1205	-0.6725
	-0.2138	-1.5078
	1.1843	-1.235
	0.3684	-0.1043
	0.6638	-1.0025
	-0.7784	-0.2878
	0.7195	0.2426
	0.6588	0.2403
	-0.3439	-1.4137
	-0.8101	-0.3547
	1.0685	-0.3096
	0.4301	-0.3061
	-0.2962	-0.635
	-0.5657	-0.1537
	0.1091	-0.9708
	-0.2486	1.3154
	-0.0089	2.6112
	-0.0874	-0.0068
		0.2915
		2.5675
		0.5316
		-0.564
		3.9808
		-1.4826
		-0.1971
		-0.0092
		2.1958
		0.5854
		-0.1609
		-0.1831
		-1.0833
		-0.5487
		-0.1749
		-0.9207
		-0.0401
		-1.1572
		-0.4836
		3.4503
		0.8791
		0.6787
		-0.3024
		0.0324
		0.3443
		-0.1611
		-0.8818
		0.9669
		-1.2589
		-0.8131
		0.1347
		-1.3291
		0.6169
		-1.398
		-0.1188
		0.9973
		0.0695
		-0.6211
		-1.1983
		-0.003
		-0.2564
		-0.8363
		-0.9421
		-0.4614
		0.0991
		0.285
		0.2011
		0.0996
		-0.4661
		-0.2581
		-0.1057
		1.2361
		-0.7055
		0.1101
		-0.3944
		0.5368
		0.0372
		0.754
		2.6945
		3.0176
		-0.5569
		0.0215
		0.491
		-0.2916
		-0.8808
		0.5862
		0.5072
		1.2703
		2.2651
		0.4997
		0.523
		-0.7128
		0.1103
		-0.1573
		0.2761
		1.1413
		-0.4078
		0.3059
		-0.5258
		0.1329
		-0.0489
		0.6448
		-0.1446
		-0.7798
		-1.0264
		-0.2109
		1.1571
		0.2517
		0.9579
		0.3171
		-0.0128
		1.4369
		0.1039
		0.778
		-0.0304
		-0.1885
		-0.0371
		-0.5643
		0.0743
		-0.592
		-0.0115
		-1.2938
		-0.0772
		-0.197
		-0.6138
		-0.081
		1.279
		0.2409
		-0.6115
		0.9197
		0.0219
		-1.7936
		-0.5115
		0.062
		0.0392
		-0.2823
		-0.434
		-0.9799
		3.2144
		-0.6735
		1.0684
		-0.0341
		-0.8108
		-0.7032
		-0.7593
		-0.4319
