# Supplementary material for: Analysis of deubiquitinase OTUD5 as a biomarker and therapeutic target for cervical cancer by bioinformatic analysis
Source: PeerJ. 2020 Jun 30;8:e9146. doi: 10.7717/peerj.9146 (PMC7333649; doi:10.7717/peerj.9146)
Supplement: Supplemental Information 4 — Box plot showing OTUD5 copy number in the TCGA Scotto Cervix dataset via ONCOMINE. [file peerj-08-9146-s004.csv]

Normal(21)	HPV Negative(3)	HPV Positive(76)
-0.5078	-0.429	-0.6317
-0.4892	-0.3618	-0.4246
-0.3868	0.0999	-0.4135
-0.1135		-0.3932
-0.0699		-0.3854
-0.0682		-0.3281
-0.0522		-0.2636
-0.0423		-0.1961
-0.0411		-0.1919
-0.034		-0.1814
-0.0126		-0.1509
-0.0326		-0.1161
-0.0106		-0.1074
-0.0026		-0.0994
0.0019		-0.0876
0.1454		-0.0794
0.24		-0.0762
0.2823		-0.0696
0.2999		-0.0625
0.3704		-0.0619
0.4058		-0.059
		-0.0527
		-0.0522
		-0.0515
		-0.046
		-0.0434
		-0.038
		-0.0379
		-0.0376
		-0.0349
		-0.0345
		-0.0317
		-0.0303
		-0.0263
		-0.0175
		-0.0144
		-0.01
		-0.0064
		-0.005
		0
		0
		0.0041
		0.0056
		0.0064
		0.0114
		0.0233
		0.0243
		0.0363
		0.0414
		0.0513
		0.0599
		0.0702
		0.0702
		0.082
		0.1018
		0.1062
		0.1167
		0.1207
		0.1302
		0.1493
		0.1651
		0.1864
		0.1878
		0.2056
		0.218
		0.2188
		0.233
		0.233
		0.2829
		0.3104
		0.382
		0.3839
