# Supplementary material for: Analysis of deubiquitinase OTUD5 as a biomarker and therapeutic target for cervical cancer by bioinformatic analysis
Source: PeerJ. 2020 Jun 30;8:e9146. doi: 10.7717/peerj.9146 (PMC7333649; doi:10.7717/peerj.9146)
Supplement: Supplemental Information 5 — Expression of OTUD5 in cervical cancer cell lines (HT-3 and DoTc2-4510) through COSMIC database analysis. [file peerj-08-9146-s005.csv]

HT-3	DoTc2-4510
-2.074	-3.005
