# Supplementary material for: Analysis of deubiquitinase OTUD5 as a biomarker and therapeutic target for cervical cancer by bioinformatic analysis
Source: PeerJ. 2020 Jun 30;8:e9146. doi: 10.7717/peerj.9146 (PMC7333649; doi:10.7717/peerj.9146)
Supplement: Supplemental Information 6 [file peerj-08-9146-s006.csv]

Query	Statistic	P-value	FDR (BH)	Event_SD	Event_TD
OTUD5	1	1.00E-62	1.00E-58	304	304
GPKOW	0.774355665	5.55E-62	5.52E-58	304	304
CCDC22	0.760867237	1.14E-58	7.59E-55	304	304
WDR45	0.75595307	1.63E-57	8.11E-54	304	304
WDR13	0.712534707	2.15E-48	8.58E-45	304	304
ARAF	0.710760405	4.68E-48	1.55E-44	304	304
GRIPAP1	0.696310178	2.09E-45	5.93E-42	304	304
UXT	0.689904603	2.78E-44	6.92E-41	304	304
RBM10	0.682419755	5.27E-43	1.17E-39	304	304
TSR2	0.669183113	7.76E-41	1.55E-37	304	304
TIMM17B	0.66409114	4.95E-40	8.96E-37	304	304
PQBP1	0.656176874	8.21E-39	1.36E-35	304	304
NDUFB11	0.634963134	1.02E-35	1.56E-32	304	304
HSD17B10	0.618419454	1.82E-33	2.59E-30	304	304
TBC1D25	0.610869831	1.75E-32	2.33E-29	304	304
SUV39H1	0.598268462	6.72E-31	8.36E-28	304	304
FTSJ1	0.540263612	1.96E-24	2.29E-21	304	304
PHKA2	0.538487373	2.95E-24	3.26E-21	304	304
SPIN2B	0.531043707	1.61E-23	1.69E-20	304	304
USP11	0.529296249	2.38E-23	2.29E-20	304	304
IGBP1	0.529242887	2.41E-23	2.29E-20	304	304
APEX2	0.52046161	1.68E-22	1.52E-19	304	304
LAS1L	0.51373883	7.11E-22	6.15E-19	304	304
RNF113A	0.513312281	7.79E-22	6.46E-19	304	304
FAM104B	0.510507434	1.41E-21	1.12E-18	304	304
TFE3	0.510346488	1.46E-21	1.12E-18	304	304
TSPYL2	0.504634118	4.79E-21	3.53E-18	304	304
ELK1	0.504185364	5.26E-21	3.74E-18	304	304
PRAF2	0.500227691	1.18E-20	8.11E-18	304	304
IDH3G	0.495354945	3.16E-20	2.10E-17	304	304
MAGED2	0.487455292	1.51E-19	9.67E-17	304	304
HDAC6	0.464938213	1.04E-17	6.47E-15	304	304
PDHA1	0.464464001	1.13E-17	6.83E-15	304	304
CDK16	0.460947797	2.13E-17	1.25E-14	304	304
LOC550643	0.458458635	3.32E-17	1.89E-14	304	304
SLC25A14	0.458301481	3.42E-17	1.89E-14	304	304
PIN4	0.456272519	4.89E-17	2.63E-14	304	304
EBP	0.455913616	5.21E-17	2.73E-14	304	304
LOC401588	0.454783031	6.35E-17	3.24E-14	304	304
USP27X	0.454639646	6.51E-17	3.24E-14	304	304
SPSB3	0.448873417	1.77E-16	8.60E-14	304	304
UCHL5	-0.443612803	4.34E-16	2.06E-13	304	304
CXorf40A	0.442649302	5.11E-16	2.34E-13	304	304
C17orf59	0.442568127	5.18E-16	2.34E-13	304	304
SLC35A2	0.442209083	5.50E-16	2.43E-13	304	304
FAM156A	0.43950663	8.65E-16	3.74E-13	304	304
GABARAP	0.439075848	9.30E-16	3.94E-13	304	304
NKAP	0.438757818	9.80E-16	4.07E-13	304	304
RBMX2	0.437673284	1.17E-15	4.77E-13	304	304
CCDC47	-0.437029784	1.31E-15	5.20E-13	304	304
UBA1	0.435524743	1.67E-15	6.53E-13	304	304
MSL3	0.433886949	2.19E-15	8.38E-13	304	304
MAGIX	0.432889585	2.58E-15	9.68E-13	304	304
TOR1AIP2	-0.432081209	2.94E-15	1.08E-12	304	304
NCKAP1	-0.431652986	3.15E-15	1.12E-12	304	304
TET3	-0.431628086	3.16E-15	1.12E-12	304	304
SMEK2	-0.429893643	4.19E-15	1.46E-12	304	304
NAGPA	0.429666019	4.35E-15	1.49E-12	304	304
FUNDC2	0.427865629	5.81E-15	1.96E-12	304	304
DMAP1	0.42608759	7.72E-15	2.56E-12	304	304
RIF1	-0.425689367	8.23E-15	2.68E-12	304	304
HOMER1	-0.425099366	9.04E-15	2.90E-12	304	304
MOB2	0.424946358	9.26E-15	2.92E-12	304	304
TSSC4	0.424845474	9.41E-15	2.93E-12	304	304
MCTS1	0.423070759	1.25E-14	3.80E-12	304	304
HDAC8	0.422962701	1.27E-14	3.80E-12	304	304
RASAL2	-0.422905523	1.28E-14	3.80E-12	304	304
ARL6IP4	0.422314151	1.40E-14	4.11E-12	304	304
RBBP7	0.422034046	1.47E-14	4.23E-12	304	304
RRAGB	0.421538277	1.59E-14	4.47E-12	304	304
PRR24	0.421498984	1.60E-14	4.47E-12	304	304
RBM3	0.419848392	2.07E-14	5.71E-12	304	304
ASMTL	0.41917534	2.30E-14	6.26E-12	304	304
RNASEK	0.417508513	2.98E-14	8.00E-12	304	304
ADAM17	-0.414382102	4.82E-14	1.28E-11	304	304
STX4	0.414089657	5.04E-14	1.30E-11	304	304
CDC27	-0.414037966	5.08E-14	1.30E-11	304	304
HCCS	0.414006936	5.10E-14	1.30E-11	304	304
FAM50A	0.413695892	5.35E-14	1.35E-11	304	304
ZRSR2	0.412652431	6.28E-14	1.56E-11	304	304
C17orf49	0.411731096	7.22E-14	1.77E-11	304	304
RFXANK	0.409744874	9.76E-14	2.35E-11	304	304
PRDX4	0.409708721	9.81E-14	2.35E-11	304	304
ANLN	-0.409055624	1.08E-13	2.57E-11	304	304
STRN	-0.408848596	1.12E-13	2.62E-11	304	304
TDG	-0.408441651	1.19E-13	2.75E-11	304	304
ZNF630	0.408085752	1.25E-13	2.84E-11	304	304
SLC30A6	-0.408064274	1.26E-13	2.84E-11	304	304
RAB3GAP2	-0.406572011	1.57E-13	3.52E-11	304	304
KIF14	-0.406456393	1.60E-13	3.54E-11	304	304
KPNB1	-0.406143238	1.68E-13	3.67E-11	304	304
FITM1	0.404310295	2.20E-13	4.76E-11	304	303
PIGQ	0.403226348	2.59E-13	5.53E-11	304	304
ACTR2	-0.402632829	2.82E-13	5.98E-11	304	304
CXorf26	0.402326901	2.95E-13	6.19E-11	304	304
CAMSAP1L1	-0.401918358	3.14E-13	6.50E-11	304	304
C12orf62	0.401842724	3.17E-13	6.51E-11	304	304
AHCTF1	-0.4012521	3.46E-13	7.02E-11	304	304
IPMK	-0.400065367	4.11E-13	8.27E-11	304	304
DSG2	-0.39992719	4.20E-13	8.36E-11	304	304
ING4	0.399202625	4.67E-13	9.20E-11	304	304
C1orf124	-0.398512992	5.16E-13	9.99E-11	304	304
ZNF446	0.39849796	5.17E-13	9.99E-11	304	304
C1orf58	-0.396403511	7.01E-13	1.33E-10	304	304
UBXN1	0.396397212	7.01E-13	1.33E-10	304	304
RCAN3	-0.396310278	7.10E-13	1.33E-10	304	304
ZNF674	0.396270361	7.14E-13	1.33E-10	304	304
EEFSEC	0.395674235	7.78E-13	1.43E-10	304	304
SLC25A32	-0.394973146	8.61E-13	1.56E-10	304	304
TEX2	-0.394952286	8.64E-13	1.56E-10	304	304
ETV3	-0.39481325	8.81E-13	1.58E-10	304	304
ATP2A2	-0.3939839	9.92E-13	1.76E-10	304	304
HAUS7	0.393910183	1.00E-12	1.77E-10	304	304
PPTC7	-0.393689762	1.04E-12	1.81E-10	304	304
C9orf41	-0.393405394	1.08E-12	1.84E-10	304	304
PTPN11	-0.393383393	1.08E-12	1.84E-10	304	304
TMED10P1	-0.393375617	1.08E-12	1.84E-10	304	304
ERAS	0.393341741	1.09E-12	1.84E-10	304	253
STX8	0.392077036	1.30E-12	2.18E-10	304	304
STT3B	-0.391682935	1.38E-12	2.29E-10	304	304
RREB1	-0.391208812	1.47E-12	2.42E-10	304	304
IQSEC2	0.390750442	1.57E-12	2.57E-10	304	304
ZNF182	0.390369088	1.66E-12	2.69E-10	304	304
GLA	0.389689657	1.83E-12	2.93E-10	304	304
CUEDC2	0.389523824	1.87E-12	2.98E-10	304	304
STX5	0.389317312	1.93E-12	3.04E-10	304	304
SF4	0.389079448	1.99E-12	3.12E-10	304	304
NAT15	0.387927393	2.34E-12	3.64E-10	304	304
RIBC1	0.38724751	2.58E-12	3.98E-10	304	304
EXOC6B	-0.387152134	2.61E-12	4.00E-10	304	303
HPS1	0.386766988	2.76E-12	4.19E-10	304	304
POLA1	0.386100285	3.03E-12	4.54E-10	304	304
PDZD11	0.386074136	3.04E-12	4.54E-10	304	304
LGALS9	0.385377388	3.35E-12	4.97E-10	304	304
RILPL2	0.385263576	3.40E-12	4.98E-10	304	304
OGFOD2	0.385262342	3.40E-12	4.98E-10	304	304
PAQR3	-0.384447642	3.81E-12	5.53E-10	304	304
C21orf2	0.383658854	4.25E-12	6.13E-10	304	304
ZNF281	-0.383149683	4.56E-12	6.53E-10	304	304
ZBED4	-0.382852881	4.75E-12	6.75E-10	304	304
APOO	0.382665916	4.87E-12	6.88E-10	304	304
RRP1B	-0.382568551	4.94E-12	6.91E-10	304	304
ARMC1	-0.382525429	4.97E-12	6.91E-10	304	304
MRPL19	-0.382145405	5.23E-12	7.23E-10	304	304
CDC73	-0.381089955	6.05E-12	8.20E-10	304	304
DNAJB14	-0.381029417	6.10E-12	8.20E-10	304	304
ROCK2	-0.380971615	6.15E-12	8.20E-10	304	304
C10orf18	-0.380952507	6.17E-12	8.20E-10	304	304
SBNO1	-0.380924853	6.19E-12	8.20E-10	304	304
ZER1	0.380911353	6.20E-12	8.20E-10	304	304
CAMK1	0.380885251	6.22E-12	8.20E-10	304	304
UBR5	-0.380503962	6.56E-12	8.59E-10	304	304
IRF3	0.380152254	6.88E-12	8.95E-10	304	304
FAM91A1	-0.379994416	7.03E-12	9.09E-10	304	304
B9D2	0.379263459	7.77E-12	9.97E-10	304	304
LYPLA1	-0.379053224	7.99E-12	1.02E-09	304	304
CCS	0.378522946	8.59E-12	1.09E-09	304	304
ATP6AP2	0.3782183	8.95E-12	1.13E-09	304	304
YWHAG	-0.378086458	9.12E-12	1.14E-09	304	304
TFPT	0.377992251	9.23E-12	1.15E-09	304	304
TUBA8	0.377498796	9.87E-12	1.22E-09	304	304
EHBP1	-0.377403918	1.00E-11	1.23E-09	304	304
CHD7	-0.377055839	1.05E-11	1.28E-09	304	304
TPRA1	0.37694006	1.06E-11	1.29E-09	304	304
TCEAL1	0.376842473	1.08E-11	1.30E-09	304	304
SSR4	0.376627231	1.11E-11	1.33E-09	304	304
DPP8	-0.376539397	1.12E-11	1.34E-09	304	304
WDR25	0.376511057	1.13E-11	1.34E-09	304	304
HIPK3	-0.37623824	1.17E-11	1.38E-09	304	304
PPP2R5E	-0.376066379	1.20E-11	1.40E-09	304	304
PRPF40A	-0.375598176	1.28E-11	1.49E-09	304	304
PPP2R3B	0.37539447	1.31E-11	1.52E-09	304	304
POLR1B	-0.375035103	1.38E-11	1.58E-09	304	304
RASA2	-0.374777063	1.42E-11	1.63E-09	304	304
LOC284441	-0.374201489	1.54E-11	1.75E-09	304	303
DDX21	-0.374018438	1.58E-11	1.78E-09	304	304
CORO7	0.373996919	1.58E-11	1.78E-09	304	304
PDK3	0.373598041	1.67E-11	1.86E-09	304	304
LOC729176	-0.373570752	1.67E-11	1.86E-09	304	304
HEATR1	-0.373439001	1.70E-11	1.88E-09	304	304
ZNF263	0.37333418	1.73E-11	1.90E-09	304	304
FLT3LG	0.373197542	1.76E-11	1.93E-09	304	304
EFR3A	-0.372825512	1.85E-11	2.01E-09	304	304
DCAF17	-0.372578134	1.91E-11	2.07E-09	304	304
ESF1	-0.372270545	1.99E-11	2.14E-09	304	304
TCEAL3	0.372004941	2.06E-11	2.21E-09	304	304
WDR43	-0.371854254	2.11E-11	2.24E-09	304	304
MAGED1	0.371388184	2.24E-11	2.37E-09	304	304
SLK	-0.371184746	2.30E-11	2.42E-09	304	304
INTS2	-0.371089932	2.33E-11	2.44E-09	304	304
MPND	0.370924377	2.38E-11	2.48E-09	304	304
UBE2W	-0.370885914	2.39E-11	2.48E-09	304	304
FAM120C	0.370064601	2.67E-11	2.75E-09	304	304
LCMT1	0.369896707	2.73E-11	2.80E-09	304	304
MAPK6	-0.369551729	2.86E-11	2.91E-09	304	304
UHMK1	-0.369527023	2.86E-11	2.91E-09	304	304
DDX18	-0.369476098	2.88E-11	2.91E-09	304	304
MYSM1	-0.369183313	3.00E-11	3.01E-09	304	304
RNF25	0.368851805	3.13E-11	3.13E-09	304	304
ACBD4	0.368411291	3.32E-11	3.30E-09	304	304
B3GAT3	0.368319721	3.36E-11	3.33E-09	304	304
PAPOLG	-0.368082489	3.46E-11	3.41E-09	304	304
CLCN7	0.367779066	3.60E-11	3.53E-09	304	304
PAFAH1B2	-0.367560395	3.71E-11	3.62E-09	304	304
GTF2H3	-0.367043777	3.97E-11	3.85E-09	304	304
REEP3	-0.367008564	3.99E-11	3.85E-09	304	304
LMBRD2	-0.366903407	4.04E-11	3.89E-09	304	304
BLOC1S1	0.366417811	4.31E-11	4.12E-09	304	304
URB2	-0.365730027	4.71E-11	4.48E-09	304	304
USP32	-0.365709526	4.72E-11	4.48E-09	304	304
VAMP2	0.365413551	4.91E-11	4.63E-09	304	304
LOC100133957	0.364934061	5.22E-11	4.90E-09	304	302
COQ10A	0.364639649	5.43E-11	5.07E-09	304	304
SPNS1	0.363957965	5.93E-11	5.51E-09	304	304
ZNF673	0.36384535	6.02E-11	5.57E-09	304	304
KCND1	0.362895611	6.80E-11	6.27E-09	304	304
CNPY3	0.362634632	7.03E-11	6.44E-09	304	304
ARHGAP21	-0.362614658	7.05E-11	6.44E-09	304	304
IARS	-0.362445995	7.20E-11	6.55E-09	304	304
TOP1	-0.362065561	7.57E-11	6.85E-09	304	304
GSDMD	0.361647046	7.98E-11	7.19E-09	304	304
MOBKL1B	-0.361114931	8.55E-11	7.66E-09	304	304
FAM72A	-0.3605586	9.18E-11	8.19E-09	304	303
PRKDC	-0.360494376	9.25E-11	8.19E-09	304	304
MEF2B	0.360488962	9.26E-11	8.19E-09	304	304
XPOT	-0.360419065	9.34E-11	8.22E-09	304	304
C9orf129	-0.360392953	9.37E-11	8.22E-09	304	303
OCLM	-0.360302153	9.48E-11	8.25E-09	304	278
C1orf55	-0.360289517	9.50E-11	8.25E-09	304	304
ACLY	-0.360262549	9.53E-11	8.25E-09	304	304
LAGE3	0.360202656	9.60E-11	8.28E-09	304	304
MIB1	-0.359997641	9.86E-11	8.44E-09	304	304
UBL7	0.359983431	9.88E-11	8.44E-09	304	304
CCNT1	-0.359926881	9.95E-11	8.45E-09	304	303
HEXDC	0.359905627	9.98E-11	8.45E-09	304	304
CXorf42	0.35985793	1.00E-10	8.46E-09	304	304
WDR83	0.359646072	1.03E-10	8.64E-09	304	304
C16orf79	0.359629848	1.03E-10	8.64E-09	304	304
SMPD1	0.359461181	1.06E-10	8.79E-09	304	304
PHF20L1	-0.359010022	1.12E-10	9.27E-09	304	304
DOK1	0.35880539	1.15E-10	9.48E-09	304	304
EPT1	-0.358525623	1.19E-10	9.78E-09	304	304
TAF1A	-0.358469725	1.20E-10	9.81E-09	304	304
TBL3	0.357607418	1.34E-10	1.09E-08	304	304
6-Mar	-0.35750119	1.35E-10	1.10E-08	304	304
LSMD1	0.357407966	1.37E-10	1.11E-08	304	304
FAM120A	-0.357275442	1.39E-10	1.12E-08	304	304
BAG4	-0.357185223	1.41E-10	1.13E-08	304	304
TRAPPC1	0.357144756	1.42E-10	1.13E-08	304	304
PRR11	-0.356441415	1.55E-10	1.23E-08	304	303
NDUFA13	0.355941235	1.65E-10	1.31E-08	304	304
RABEP2	0.355866095	1.66E-10	1.31E-08	304	304
C10orf118	-0.355864334	1.66E-10	1.31E-08	304	304
P2RX4	0.355681103	1.70E-10	1.33E-08	304	304
SYP	0.35550305	1.74E-10	1.36E-08	304	304
CCNT2	-0.355491007	1.74E-10	1.36E-08	304	304
YPEL3	0.355072018	1.84E-10	1.42E-08	304	304
CCDC138	-0.35504576	1.84E-10	1.42E-08	304	304
EIF3A	-0.354931728	1.87E-10	1.43E-08	304	304
ZNF580	0.354903428	1.88E-10	1.43E-08	304	304
RPL10	0.354894459	1.88E-10	1.43E-08	304	304
UBE3C	-0.354842325	1.89E-10	1.44E-08	304	304
HK2	-0.354802615	1.90E-10	1.44E-08	304	304
IARS2	-0.354665185	1.93E-10	1.46E-08	304	304
PLEKHA4	0.354134842	2.07E-10	1.55E-08	304	304
LIME1	0.354126353	2.07E-10	1.55E-08	304	304
PUS7	-0.354054806	2.09E-10	1.56E-08	304	304
SIRT6	0.354025623	2.10E-10	1.56E-08	304	304
ZNF688	0.353024212	2.37E-10	1.76E-08	304	304
LATS1	-0.352968886	2.39E-10	1.76E-08	304	304
MAP4K3	-0.352891582	2.41E-10	1.77E-08	304	304
RAB10	-0.352767408	2.45E-10	1.79E-08	304	304
HEATR5B	-0.352730768	2.46E-10	1.79E-08	304	304
KIF5B	-0.352709524	2.47E-10	1.79E-08	304	304
PFDN5	0.352610567	2.50E-10	1.81E-08	304	304
TAOK1	-0.352438129	2.55E-10	1.84E-08	304	304
CDK5R1	-0.35211776	2.66E-10	1.91E-08	304	304
SCRN3	-0.352050587	2.68E-10	1.92E-08	304	304
FAAH2	0.352026667	2.69E-10	1.92E-08	304	304
CHMP6	0.351961009	2.71E-10	1.93E-08	304	304
CCDC75	-0.351818217	2.76E-10	1.95E-08	304	304
ROCK1	-0.351770286	2.77E-10	1.96E-08	304	304
TMEM185B	-0.351632937	2.82E-10	1.98E-08	304	304
ABCE1	-0.351564689	2.85E-10	1.99E-08	304	304
COQ4	0.351447932	2.89E-10	2.02E-08	304	304
ZNF205	0.351309434	2.94E-10	2.04E-08	304	304
FBXO11	-0.35110853	3.01E-10	2.09E-08	304	304
GMCL1	-0.350865034	3.10E-10	2.14E-08	304	304
SRPK2	-0.350671323	3.18E-10	2.19E-08	304	304
GPR137	0.350627558	3.20E-10	2.19E-08	304	304
YTHDF3	-0.350602089	3.21E-10	2.19E-08	304	304
TCEAL4	0.350513228	3.24E-10	2.21E-08	304	304
ZC3HAV1L	-0.350407462	3.28E-10	2.23E-08	304	303
HUWE1	0.350242661	3.35E-10	2.27E-08	304	304
LOC728758	0.350209576	3.36E-10	2.27E-08	304	304
SERGEF	0.350096857	3.41E-10	2.29E-08	304	304
CENPE	-0.350061535	3.43E-10	2.30E-08	304	304
CSNK2A1P	-0.349734473	3.57E-10	2.38E-08	304	304
MXD3	0.349587444	3.63E-10	2.42E-08	304	304
MYO9A	-0.349511988	3.67E-10	2.43E-08	304	304
USP34	-0.349287244	3.77E-10	2.49E-08	304	304
TCERG1	-0.349100867	3.86E-10	2.54E-08	304	304
C19orf62	0.34899915	3.90E-10	2.56E-08	304	304
NUP155	-0.348857069	3.97E-10	2.60E-08	304	304
COMMD4	0.348756968	4.02E-10	2.62E-08	304	304
PPP4R2	-0.348651306	4.07E-10	2.65E-08	304	304
CLOCK	-0.348489257	4.16E-10	2.69E-08	304	304
TPR	-0.348117915	4.35E-10	2.80E-08	304	304
FAM3A	0.348116442	4.35E-10	2.80E-08	304	304
KLHL20	-0.347992973	4.42E-10	2.84E-08	304	304
WDR26	-0.347711713	4.57E-10	2.93E-08	304	304
CLASP2	-0.347643949	4.61E-10	2.94E-08	304	304
C16orf42	0.347575563	4.65E-10	2.96E-08	304	304
PEX16	0.347434504	4.73E-10	3.00E-08	304	304
SCYL2	-0.347374629	4.76E-10	3.01E-08	304	304
PNPT1	-0.347061625	4.95E-10	3.12E-08	304	304
CACNA1F	0.346457055	5.33E-10	3.34E-08	304	298
TCEAL6	0.346409802	5.36E-10	3.35E-08	304	304
TMEM48	-0.346341512	5.40E-10	3.37E-08	304	304
EDEM3	-0.346324571	5.41E-10	3.37E-08	304	304
MYL6	0.346217298	5.48E-10	3.39E-08	304	304
UROD	0.346214951	5.49E-10	3.39E-08	304	304
REST	-0.346059717	5.59E-10	3.45E-08	304	304
FOXN2	-0.346017444	5.62E-10	3.45E-08	304	304
PPP1R15B	-0.34569891	5.84E-10	3.58E-08	304	304
FAM100A	0.34559176	5.92E-10	3.61E-08	304	304
LENG1	0.345369772	6.08E-10	3.70E-08	304	304
PPP1R3F	0.345300904	6.13E-10	3.72E-08	304	304
ZMYM1	-0.345232014	6.18E-10	3.74E-08	304	304
ZNF444	0.344980169	6.37E-10	3.84E-08	304	304
TAF2	-0.344855632	6.47E-10	3.89E-08	304	304
ESYT2	-0.344749978	6.55E-10	3.93E-08	304	304
NAA25	-0.344402778	6.83E-10	4.08E-08	304	304
NMRAL1	0.344219796	6.99E-10	4.16E-08	304	304
ADAM10	-0.344065946	7.12E-10	4.23E-08	304	304
SOCS7	-0.343769095	7.38E-10	4.37E-08	304	304
RNF160	-0.343694882	7.44E-10	4.40E-08	304	304
WIPF2	-0.34342119	7.69E-10	4.53E-08	304	304
KLHL11	-0.343249384	7.85E-10	4.61E-08	304	304
HMGCL	0.343180987	7.92E-10	4.63E-08	304	304
FCGRT	0.343149791	7.95E-10	4.64E-08	304	304
ZNF121	-0.343039166	8.05E-10	4.69E-08	304	304
NDUFA1	0.342903114	8.19E-10	4.74E-08	304	304
ACADS	0.342887474	8.20E-10	4.74E-08	304	304
CEMP1	0.342877919	8.21E-10	4.74E-08	304	304
C20orf177	-0.342853619	8.23E-10	4.74E-08	304	304
CASC5	-0.342715896	8.37E-10	4.80E-08	304	304
UGCG	-0.342279446	8.82E-10	5.05E-08	304	304
ATP6AP1	0.3421869	8.92E-10	5.06E-08	304	304
DTNBP1	0.342183453	8.92E-10	5.06E-08	304	304
ANKRD36BP1	-0.342180495	8.93E-10	5.06E-08	304	303
PLEKHO1	0.341997598	9.12E-10	5.16E-08	304	304
ZNF524	0.341892232	9.24E-10	5.21E-08	304	304
TNFRSF14	0.341722461	9.43E-10	5.30E-08	304	304
COPE	0.341702358	9.45E-10	5.30E-08	304	304
BLZF1	-0.34154524	9.63E-10	5.39E-08	304	304
FASN	-0.341520934	9.66E-10	5.39E-08	304	304
ATE1	-0.341388733	9.81E-10	5.46E-08	304	304
POGK	-0.34129337	9.93E-10	5.50E-08	304	304
ASH1L	-0.341278348	9.94E-10	5.50E-08	304	304
MARS2	-0.341229578	1.00E-09	5.51E-08	304	304
ILK	0.341205433	1.00E-09	5.51E-08	304	304
FAM63B	-0.341189955	1.00E-09	5.51E-08	304	304
RNF2	-0.340981741	1.03E-09	5.62E-08	304	304
ZFR	-0.340975705	1.03E-09	5.62E-08	304	304
PCYOX1	-0.340579525	1.08E-09	5.88E-08	304	304
PTOV1	0.340342006	1.11E-09	6.02E-08	304	304
RBBP5	-0.340336532	1.11E-09	6.02E-08	304	304
LIMS1	-0.340112006	1.14E-09	6.16E-08	304	304
USP14	-0.340086743	1.15E-09	6.17E-08	304	304
DYRK1B	0.340008578	1.16E-09	6.21E-08	304	304
REL	-0.33995363	1.16E-09	6.23E-08	304	304
ASXL2	-0.33927269	1.26E-09	6.72E-08	304	304
PSME1	0.339267676	1.26E-09	6.72E-08	304	304
WDR3	-0.339218544	1.27E-09	6.74E-08	304	304
COMMD6	0.339189567	1.28E-09	6.75E-08	304	304
RASSF3	-0.339011017	1.30E-09	6.88E-08	304	304
C11orf68	0.338586884	1.37E-09	7.21E-08	304	304
JMJD8	0.33853174	1.38E-09	7.24E-08	304	304
CKAP2L	-0.338336766	1.41E-09	7.38E-08	304	304
CHAC2	-0.33832906	1.41E-09	7.38E-08	304	304
C9orf37	0.338303833	1.42E-09	7.38E-08	304	304
TMOD3	-0.337871471	1.49E-09	7.74E-08	304	304
UBXN11	0.33783568	1.50E-09	7.76E-08	304	304
AMDHD2	0.337790141	1.50E-09	7.78E-08	304	304
THYN1	0.337741985	1.51E-09	7.80E-08	304	304
MPZL3	-0.337490786	1.56E-09	8.02E-08	304	302
NDUFA3	0.337443709	1.57E-09	8.04E-08	304	304
EDF1	0.337344083	1.59E-09	8.10E-08	304	304
GALNT3	-0.337339667	1.59E-09	8.10E-08	304	304
RANBP2	-0.337312157	1.59E-09	8.10E-08	304	304
MBD3	0.336725894	1.71E-09	8.66E-08	304	304
GTF2A1	-0.33666757	1.72E-09	8.70E-08	304	304
PRKAR2A	-0.336384068	1.78E-09	8.97E-08	304	304
CPNE3	-0.336265332	1.80E-09	9.07E-08	304	304
GTF3C2	-0.336237071	1.81E-09	9.08E-08	304	304
MOBKL3	-0.336136094	1.83E-09	9.16E-08	304	304
FRG1	0.336032853	1.85E-09	9.25E-08	304	304
ZNF653	0.335985541	1.86E-09	9.28E-08	304	304
NLN	-0.335907727	1.88E-09	9.34E-08	304	304
ANKRD5	-0.335835603	1.89E-09	9.37E-08	304	304
PRAM1	0.335828792	1.89E-09	9.37E-08	304	304
AGPS	-0.335820956	1.90E-09	9.37E-08	304	304
ADCK1	0.335733932	1.92E-09	9.44E-08	304	304
NHLRC2	-0.335708353	1.92E-09	9.44E-08	304	304
NIPA1	-0.335495427	1.97E-09	9.66E-08	304	304
DENND1B	-0.335427635	1.99E-09	9.71E-08	304	304
NCOA2	-0.335237744	2.03E-09	9.90E-08	304	304
OCLN	-0.335184655	2.04E-09	9.94E-08	304	304
COX7B	0.335128748	2.06E-09	9.95E-08	304	304
GOLGA4	-0.335126106	2.06E-09	9.95E-08	304	304
DDI2	-0.335115285	2.06E-09	9.95E-08	304	298
DARS2	-0.335067292	2.07E-09	9.98E-08	304	304
CD2BP2	0.334962958	2.10E-09	1.01E-07	304	304
SF3B5	0.334842979	2.13E-09	1.02E-07	304	304
RNF6	-0.334169372	2.30E-09	1.10E-07	304	304
PANK3	-0.334147961	2.31E-09	1.10E-07	304	304
CEP350	-0.334080488	2.32E-09	1.11E-07	304	304
LMTK2	-0.334017982	2.34E-09	1.11E-07	304	304
USP12	-0.333989618	2.35E-09	1.11E-07	304	303
BIRC6	-0.333794666	2.40E-09	1.14E-07	304	304
HMGCR	-0.33377949	2.41E-09	1.14E-07	304	304
MID1IP1	0.333597699	2.46E-09	1.16E-07	304	304
FBXW4	0.333564067	2.47E-09	1.16E-07	304	304
ADNP	-0.333326289	2.54E-09	1.19E-07	304	304
LOC100271836	-0.333307139	2.54E-09	1.19E-07	304	304
ANKRD12	-0.333163365	2.59E-09	1.20E-07	304	304
TCEAL5	0.332911968	2.66E-09	1.24E-07	304	303
RBM26	-0.332894462	2.67E-09	1.24E-07	304	304
ANKS3	0.332881433	2.67E-09	1.24E-07	304	304
KLC4	0.332661486	2.74E-09	1.27E-07	304	304
ARHGAP11B	-0.33254738	2.78E-09	1.28E-07	304	301
C14orf179	0.332491232	2.79E-09	1.28E-07	304	304
XPO1	-0.332323535	2.85E-09	1.31E-07	304	304
RAPGEF6	-0.332209687	2.89E-09	1.32E-07	304	304
PSMB10	0.33205804	2.94E-09	1.34E-07	304	304
C12orf57	0.331907121	2.99E-09	1.36E-07	304	304
SPAG9	-0.331818606	3.02E-09	1.37E-07	304	304
PIP5K1A	-0.33179051	3.03E-09	1.37E-07	304	304
DRG2	0.33176442	3.04E-09	1.37E-07	304	304
INPP5K	0.331751764	3.04E-09	1.37E-07	304	304
CHCHD6	0.331622816	3.09E-09	1.39E-07	304	304
B4GALT7	0.331475192	3.14E-09	1.41E-07	304	304
CCDC101	0.331271707	3.22E-09	1.44E-07	304	304
NOSIP	0.331263191	3.22E-09	1.44E-07	304	304
KIDINS220	-0.331208285	3.24E-09	1.45E-07	304	304
KLHDC3	0.331077279	3.29E-09	1.46E-07	304	304
BAX	0.330980937	3.33E-09	1.48E-07	304	304
C7orf59	0.330843233	3.38E-09	1.50E-07	304	304
TAZ	0.33080795	3.39E-09	1.50E-07	304	304
CCDC61	0.330807023	3.39E-09	1.50E-07	304	304
AZIN1	-0.330635315	3.46E-09	1.52E-07	304	304
POLL	0.330413152	3.55E-09	1.56E-07	304	304
PABPC3	-0.330229787	3.63E-09	1.59E-07	304	304
KIAA1012	-0.329978582	3.73E-09	1.63E-07	304	304
THAP3	0.329863206	3.78E-09	1.65E-07	304	304
RNF167	0.329841173	3.79E-09	1.65E-07	304	304
MCRS1	0.329810565	3.81E-09	1.65E-07	304	304
SP3	-0.329759568	3.83E-09	1.66E-07	304	304
IKBKG	0.329709973	3.85E-09	1.67E-07	304	304
SLC25A6	0.329556675	3.92E-09	1.69E-07	304	304
RNASEH2C	0.329143466	4.11E-09	1.77E-07	304	304
NBPF10	-0.329109999	4.12E-09	1.77E-07	304	303
RBM25	-0.329033791	4.16E-09	1.78E-07	304	304
PLA2G15	0.328953907	4.20E-09	1.79E-07	304	304
TMEM219	0.328951653	4.20E-09	1.79E-07	304	304
MGMT	0.328914744	4.22E-09	1.79E-07	304	304
C12orf10	0.32891229	4.22E-09	1.79E-07	304	304
7-Mar	-0.328759635	4.29E-09	1.82E-07	304	304
NIPAL1	-0.328400863	4.47E-09	1.89E-07	304	300
KDM5B	-0.32824178	4.55E-09	1.92E-07	304	304
SAT2	0.328039663	4.66E-09	1.96E-07	304	304
MRPL28	0.32795559	4.70E-09	1.98E-07	304	304
KDM1B	-0.32777047	4.80E-09	2.02E-07	304	304
TMEM209	-0.327757427	4.81E-09	2.02E-07	304	304
KIAA1804	-0.327706515	4.84E-09	2.02E-07	304	304
PTPN6	0.327455306	4.98E-09	2.08E-07	304	304
FAM84B	-0.327375337	5.02E-09	2.09E-07	304	304
MTRR	-0.327344548	5.04E-09	2.10E-07	304	304
OTUD6B	-0.32731547	5.06E-09	2.10E-07	304	304
ISG20L2	-0.327280589	5.08E-09	2.10E-07	304	304
RPL13AP3	0.327239129	5.10E-09	2.11E-07	304	304
ABTB1	0.327029254	5.23E-09	2.15E-07	304	304
C11orf66	0.326913816	5.29E-09	2.18E-07	304	304
TAF13	-0.326892236	5.31E-09	2.18E-07	304	304
BARD1	-0.326687216	5.43E-09	2.22E-07	304	303
GEMIN8	0.32655762	5.51E-09	2.25E-07	304	304
EIF2C2	-0.326486029	5.56E-09	2.27E-07	304	304
TWF1	-0.326347548	5.65E-09	2.30E-07	304	304
FUNDC1	0.325969885	5.89E-09	2.39E-07	304	304
RBM27	-0.325865589	5.96E-09	2.42E-07	304	304
ATF2	-0.32583343	5.98E-09	2.42E-07	304	304
RALY	0.325548566	6.18E-09	2.49E-07	304	304
RBAK	-0.325533416	6.19E-09	2.49E-07	304	304
NEK7	-0.32550363	6.21E-09	2.50E-07	304	304
TNPO3	-0.325478304	6.23E-09	2.50E-07	304	304
RHOXF1	0.325431582	6.26E-09	2.51E-07	304	225
STAM	-0.325408573	6.28E-09	2.51E-07	304	304
FAM127A	0.325220233	6.41E-09	2.56E-07	304	304
ETFB	0.325064621	6.53E-09	2.60E-07	304	304
TRIO	-0.325024797	6.56E-09	2.60E-07	304	304
EMD	0.324862873	6.68E-09	2.65E-07	304	304
ARHGAP5	-0.324844526	6.69E-09	2.65E-07	304	304
AIP	0.324650072	6.84E-09	2.70E-07	304	304
TNPO1	-0.324237909	7.16E-09	2.82E-07	304	304
ZDHHC20	-0.324160728	7.22E-09	2.84E-07	304	304
KIF20B	-0.324132197	7.25E-09	2.85E-07	304	304
TMEM65	-0.324081031	7.29E-09	2.85E-07	304	304
TMSL3	0.324079531	7.29E-09	2.85E-07	304	304
MYL6B	0.323820381	7.51E-09	2.93E-07	304	304
ATAD2B	-0.323465943	7.81E-09	3.04E-07	304	304
DHX33	-0.32340865	7.86E-09	3.06E-07	304	304
H2BFXP	0.323349387	7.91E-09	3.07E-07	304	260
C1orf91	0.323281012	7.97E-09	3.09E-07	304	304
NARFL	0.323005402	8.22E-09	3.18E-07	304	304
SLC25A29	0.322937316	8.29E-09	3.20E-07	304	304
NUP205	-0.322860151	8.36E-09	3.22E-07	304	304
NBPF9	-0.322823972	8.39E-09	3.22E-07	304	304
IDE	-0.322793176	8.42E-09	3.23E-07	304	304
XRCC2	-0.322532281	8.67E-09	3.32E-07	304	304
LOC729678	0.322478353	8.72E-09	3.33E-07	304	304
C17orf62	0.322371042	8.83E-09	3.37E-07	304	304
CHMP4A	0.322326275	8.87E-09	3.37E-07	304	304
C12orf44	0.322323429	8.87E-09	3.37E-07	304	304
C2orf69	-0.3222864	8.91E-09	3.37E-07	304	304
RSC1A1	-0.322285354	8.91E-09	3.37E-07	304	304
TMEM149	0.322211754	8.99E-09	3.39E-07	304	304
ATAD2	-0.322192176	9.00E-09	3.39E-07	304	304
URB1	-0.322167462	9.03E-09	3.40E-07	304	304
NRL	0.322144335	9.05E-09	3.40E-07	304	304
HDGFRP2	0.322098555	9.10E-09	3.41E-07	304	304
MMP24	0.321846472	9.36E-09	3.50E-07	304	304
CDK12	-0.321767941	9.44E-09	3.53E-07	304	304
FGD1	0.32163289	9.58E-09	3.57E-07	304	304
LRPPRC	-0.321611049	9.61E-09	3.57E-07	304	304
MTDH	-0.32157856	9.64E-09	3.58E-07	304	304
FBXW5	0.321543755	9.68E-09	3.59E-07	304	304
NSUN2	-0.321507238	9.72E-09	3.60E-07	304	304
CCDC28A	0.321467196	9.76E-09	3.60E-07	304	304
SNX13	-0.321466217	9.76E-09	3.60E-07	304	304
CHID1	0.321265574	9.98E-09	3.67E-07	304	304
TMEM186	0.321086053	1.02E-08	3.74E-07	304	304
REPS2	0.320891309	1.04E-08	3.81E-07	304	304
CLN3	0.320871311	1.04E-08	3.82E-07	304	304
DICER1	-0.320843124	1.05E-08	3.82E-07	304	304
E4F1	0.320769755	1.05E-08	3.85E-07	304	304
C19orf56	0.320745198	1.06E-08	3.85E-07	304	304
MED13	-0.320672775	1.07E-08	3.87E-07	304	304
MAPK1	-0.320580385	1.08E-08	3.90E-07	304	304
YY1	-0.320563273	1.08E-08	3.90E-07	304	304
AHR	-0.32055064	1.08E-08	3.90E-07	304	304
GRHL1	-0.320440155	1.09E-08	3.94E-07	304	304
FAM58A	0.320423654	1.10E-08	3.95E-07	304	304
RNF111	-0.320401953	1.10E-08	3.95E-07	304	304
ABCB7	0.320292763	1.11E-08	3.99E-07	304	304
ARMC5	0.320221777	1.12E-08	4.01E-07	304	304
EPRS	-0.320201499	1.12E-08	4.01E-07	304	304
ZNF800	-0.320131862	1.13E-08	4.04E-07	304	304
MCM4	-0.320042643	1.14E-08	4.07E-07	304	304
ACACA	-0.319891844	1.16E-08	4.13E-07	304	304
LOC100132111	-0.319846545	1.17E-08	4.14E-07	304	295
MAPK8	-0.319803184	1.17E-08	4.14E-07	304	304
SLC25A11	0.319800728	1.17E-08	4.14E-07	304	304
ARHGAP11A	-0.319795928	1.17E-08	4.14E-07	304	304
GLOD5	0.319787751	1.18E-08	4.14E-07	304	260
EXOC8	-0.319780981	1.18E-08	4.14E-07	304	304
KEL	0.319739591	1.18E-08	4.15E-07	304	296
FAM71E1	0.319729679	1.18E-08	4.15E-07	304	304
MLLT10	-0.319612749	1.20E-08	4.19E-07	304	304
ASCC3	-0.319553456	1.21E-08	4.21E-07	304	304
CXorf40B	0.319518665	1.21E-08	4.22E-07	304	304
ZNF236	-0.319464527	1.22E-08	4.24E-07	304	304
FLVCR1	-0.319410708	1.23E-08	4.26E-07	304	304
WRAP53	0.319303348	1.24E-08	4.30E-07	304	304
PSMD13	0.319217705	1.25E-08	4.34E-07	304	304
UCK1	0.319189732	1.26E-08	4.34E-07	304	304
LOC728743	0.319151184	1.26E-08	4.35E-07	304	304
RPL39	0.318995053	1.28E-08	4.42E-07	304	304
RFNG	0.318943698	1.29E-08	4.44E-07	304	304
BAT2L2	-0.318872105	1.30E-08	4.46E-07	304	304
NUBP2	0.31880932	1.31E-08	4.49E-07	304	304
USP6NL	-0.318702339	1.33E-08	4.53E-07	304	304
ZFP91	-0.318635756	1.34E-08	4.56E-07	304	304
PLP2	0.318573702	1.34E-08	4.58E-07	304	304
B3GALNT2	-0.318555896	1.35E-08	4.58E-07	304	304
CELF1	-0.318373567	1.37E-08	4.67E-07	304	304
CLTC	-0.318321877	1.38E-08	4.69E-07	304	304
QTRT1	0.318118777	1.41E-08	4.78E-07	304	304
SSFA2	-0.317971534	1.44E-08	4.85E-07	304	304
ZBTB41	-0.317904093	1.45E-08	4.88E-07	304	304
FXYD6	0.317869578	1.45E-08	4.89E-07	304	304
TSC22D2	-0.317536797	1.51E-08	5.07E-07	304	304
TAF5L	-0.31747451	1.52E-08	5.09E-07	304	304
PRPF31	0.317407037	1.53E-08	5.11E-07	304	304
PDP2	-0.317402861	1.53E-08	5.11E-07	304	304
ZHX1	-0.317380728	1.53E-08	5.11E-07	304	304
TGFA	-0.317375709	1.53E-08	5.11E-07	304	304
NARS	-0.317359759	1.54E-08	5.11E-07	304	304
FBXL15	0.317250356	1.55E-08	5.17E-07	304	304
LONP2	-0.317204466	1.56E-08	5.18E-07	304	304
CORT	0.317168469	1.57E-08	5.20E-07	304	303
VRK3	0.317071405	1.59E-08	5.24E-07	304	304
PSMB6	0.317024201	1.59E-08	5.26E-07	304	304
RPS4X	0.31688073	1.62E-08	5.33E-07	304	304
PSME2	0.316697296	1.65E-08	5.43E-07	304	304
TCEA1	-0.316631531	1.66E-08	5.46E-07	304	304
CCDC28B	0.316550404	1.68E-08	5.50E-07	304	304
DAAM1	-0.316501635	1.69E-08	5.52E-07	304	304
MTFR1	-0.316385426	1.71E-08	5.58E-07	304	304
ARL3	0.316238821	1.74E-08	5.67E-07	304	304
SLMAP	-0.316152857	1.75E-08	5.71E-07	304	304
DBP	0.316110083	1.76E-08	5.73E-07	304	304
HSFX2	0.316097928	1.76E-08	5.73E-07	304	304
ZNF821	0.315949737	1.79E-08	5.80E-07	304	304
PRKAA1	-0.315947053	1.79E-08	5.80E-07	304	304
FAM98B	-0.315859601	1.81E-08	5.85E-07	304	304
DYNLRB1	0.315733	1.83E-08	5.92E-07	304	304
ANKRD27	-0.315691335	1.84E-08	5.94E-07	304	304
OVCA2	0.315579675	1.87E-08	6.00E-07	304	304
KRR1	-0.315424088	1.90E-08	6.09E-07	304	304
NPC1	-0.315356667	1.91E-08	6.13E-07	304	304
FXYD2	0.31531781	1.92E-08	6.14E-07	304	294
CENPL	-0.315222462	1.94E-08	6.20E-07	304	304
TREX1	0.315175047	1.95E-08	6.22E-07	304	304
ANKRD17	-0.314930518	2.00E-08	6.38E-07	304	304
ARL5B	-0.314912457	2.01E-08	6.38E-07	304	304
FAM45B	-0.314796953	2.03E-08	6.45E-07	304	304
GLTSCR2	0.314764565	2.04E-08	6.46E-07	304	304
LRDD	0.314628866	2.07E-08	6.55E-07	304	304
SIL1	0.314467071	2.11E-08	6.65E-07	304	304
IFI35	0.31442823	2.11E-08	6.67E-07	304	304
RANGRF	0.314353916	2.13E-08	6.71E-07	304	304
VPS13B	-0.314242091	2.16E-08	6.78E-07	304	304
MRPL23	0.3142055	2.17E-08	6.80E-07	304	304
SLC2A8	0.31407536	2.20E-08	6.89E-07	304	304
ZC3H13	-0.31400433	2.21E-08	6.93E-07	304	304
MTCP1NB	0.313836968	2.25E-08	7.04E-07	304	304
C16orf59	0.313726468	2.28E-08	7.12E-07	304	304
ERN1	-0.313603811	2.31E-08	7.20E-07	304	304
WRN	-0.3135544	2.32E-08	7.22E-07	304	304
TANC1	-0.313552691	2.32E-08	7.22E-07	304	304
LOC284440	0.313531261	2.33E-08	7.22E-07	304	304
TTC37	-0.313466702	2.35E-08	7.26E-07	304	304
CHMP2A	0.31343905	2.35E-08	7.27E-07	304	304
ESCO1	-0.313426777	2.36E-08	7.27E-07	304	304
SCAND1	0.313321367	2.38E-08	7.34E-07	304	304
CTPS2	0.313293141	2.39E-08	7.35E-07	304	304
NUP160	-0.313284255	2.39E-08	7.35E-07	304	304
LOC606724	0.313235249	2.41E-08	7.38E-07	304	304
ZNF784	0.313187429	2.42E-08	7.40E-07	304	304
SDCCAG1	-0.313125412	2.43E-08	7.44E-07	304	304
KIAA0564	-0.313058437	2.45E-08	7.48E-07	304	304
TP53I13	0.312909636	2.49E-08	7.59E-07	304	304
CENPF	-0.312775568	2.53E-08	7.69E-07	304	304
PDZD8	-0.312728551	2.54E-08	7.72E-07	304	304
GLUD2	-0.312610954	2.57E-08	7.80E-07	304	304
MDN1	-0.312595174	2.58E-08	7.80E-07	304	304
SMC6	-0.312589015	2.58E-08	7.80E-07	304	304
SYNJ2	-0.312492864	2.61E-08	7.87E-07	304	304
DCUN1D1	-0.312375738	2.64E-08	7.96E-07	304	304
CYP51A1	-0.312353269	2.65E-08	7.96E-07	304	304
NBPF14	-0.312253852	2.67E-08	8.04E-07	304	304
NR2C2	-0.312222252	2.68E-08	8.05E-07	304	304
PTPRCAP	0.312142721	2.71E-08	8.11E-07	304	304
LCOR	-0.312029494	2.74E-08	8.20E-07	304	304
NAB1	-0.311994233	2.75E-08	8.22E-07	304	304
SIRT3	0.311889001	2.78E-08	8.30E-07	304	304
JOSD2	0.311872991	2.79E-08	8.30E-07	304	304
ADAM9	-0.311838606	2.80E-08	8.32E-07	304	304
HMGCS1	-0.31178348	2.81E-08	8.35E-07	304	304
NUCB1	0.311679306	2.84E-08	8.43E-07	304	304
APOBEC3D	0.311406682	2.93E-08	8.67E-07	304	304
ZCCHC18	0.311383289	2.94E-08	8.68E-07	304	297
ATL2	-0.31127861	2.97E-08	8.77E-07	304	304
NFKBIE	0.311078058	3.03E-08	8.94E-07	304	304
FBXO28	-0.311038663	3.05E-08	8.97E-07	304	304
TGS1	-0.31097804	3.07E-08	9.01E-07	304	304
FRRS1	-0.310965856	3.07E-08	9.01E-07	304	304
ALKBH7	0.310952657	3.07E-08	9.01E-07	304	304
MRS2P2	0.310817026	3.12E-08	9.13E-07	304	281
C9orf123	0.310625598	3.18E-08	9.30E-07	304	304
NAPA	0.310547626	3.21E-08	9.37E-07	304	304
LOC402377	-0.31034192	3.28E-08	9.56E-07	304	291
GTF3C3	-0.3102712	3.31E-08	9.62E-07	304	304
ASPM	-0.310216765	3.33E-08	9.66E-07	304	304
RLF	-0.310191136	3.33E-08	9.67E-07	304	304
GNL1	0.310167475	3.34E-08	9.67E-07	304	304
ZMYND15	0.310163436	3.34E-08	9.67E-07	304	304
TIAF1	0.310023348	3.39E-08	9.81E-07	304	304
RABAC1	0.309923157	3.43E-08	9.90E-07	304	304
UTP23	-0.3099008	3.44E-08	9.91E-07	304	304
KCTD3	-0.309847883	3.46E-08	9.95E-07	304	304
TOR1AIP1	-0.309795203	3.48E-08	9.99E-07	304	304
CCDC130	0.309631658	3.54E-08	1.02E-06	304	304
DENND4A	-0.309574749	3.56E-08	1.02E-06	304	304
UBXN2A	-0.309485333	3.59E-08	1.03E-06	304	304
YWHAZ	-0.309377498	3.64E-08	1.04E-06	304	304
BRIP1	-0.309333425	3.65E-08	1.04E-06	304	304
ISG20	0.309253368	3.68E-08	1.05E-06	304	304
GAN	-0.309237807	3.69E-08	1.05E-06	304	304
ICAM2	0.309129379	3.73E-08	1.06E-06	304	304
GPS2	0.309120791	3.74E-08	1.06E-06	304	304
SARNP	0.309085367	3.75E-08	1.06E-06	304	304
RNASE1	0.309070301	3.76E-08	1.06E-06	304	304
IL11RA	0.309032917	3.77E-08	1.06E-06	304	304
XAB2	0.30893881	3.81E-08	1.07E-06	304	304
ZGPAT	0.308874881	3.84E-08	1.08E-06	304	304
URM1	0.308778322	3.88E-08	1.09E-06	304	304
MMP19	0.30877781	3.88E-08	1.09E-06	304	304
FAM195B	0.308406177	4.03E-08	1.13E-06	304	304
TTBK2	-0.308385169	4.04E-08	1.13E-06	304	304
OBFC2B	0.308371551	4.05E-08	1.13E-06	304	304
G2E3	-0.30835532	4.05E-08	1.13E-06	304	304
FKBP8	0.308306298	4.07E-08	1.14E-06	304	304
COBLL1	-0.308283641	4.08E-08	1.14E-06	304	304
EXOC5	-0.308280206	4.09E-08	1.14E-06	304	304
RRN3P1	0.308221701	4.11E-08	1.14E-06	304	304
FLOT2	0.308214814	4.11E-08	1.14E-06	304	304
RRP8	0.308169869	4.13E-08	1.14E-06	304	304
PNO1	-0.308005957	4.21E-08	1.16E-06	304	304
GON4L	-0.307898066	4.25E-08	1.17E-06	304	304
SHPRH	-0.307856945	4.27E-08	1.18E-06	304	304
STAC3	0.307843788	4.28E-08	1.18E-06	304	304
SLC39A6	-0.307786347	4.30E-08	1.18E-06	304	304
UBR3	-0.307777613	4.31E-08	1.18E-06	304	304
MED1	-0.307588303	4.40E-08	1.21E-06	304	304
KIAA1033	-0.30754812	4.41E-08	1.21E-06	304	304
MSRA	0.307545716	4.42E-08	1.21E-06	304	304
RPS9	0.307435662	4.47E-08	1.22E-06	304	304
RAB33A	0.307250781	4.56E-08	1.24E-06	304	304
ARID5A	0.30720571	4.58E-08	1.25E-06	304	304
MBLAC1	0.307159074	4.60E-08	1.25E-06	304	304
MPG	0.307155209	4.60E-08	1.25E-06	304	304
WASH3P	0.307064049	4.65E-08	1.26E-06	304	304
MYL5	0.307003442	4.68E-08	1.27E-06	304	304
HMGXB4	-0.306948167	4.70E-08	1.27E-06	304	304
OXR1	-0.306878086	4.74E-08	1.28E-06	304	304
MLST8	0.306793068	4.78E-08	1.29E-06	304	304
SFRS2IP	-0.306657745	4.85E-08	1.31E-06	304	304
FUBP3	-0.306621053	4.87E-08	1.31E-06	304	304
GPSM3	0.306557412	4.90E-08	1.32E-06	304	304
PHKG2	0.306497598	4.93E-08	1.32E-06	304	304
AIFM1	0.306194341	5.09E-08	1.36E-06	304	304
MAN2A1	-0.306151681	5.11E-08	1.37E-06	304	304
C3orf47	0.306140222	5.12E-08	1.37E-06	304	304
CDK8	-0.30604317	5.17E-08	1.38E-06	304	304
ATP13A3	-0.305941236	5.23E-08	1.39E-06	304	304
FAM125A	0.305936565	5.23E-08	1.39E-06	304	304
NHLRC4	0.305878306	5.26E-08	1.40E-06	304	303
PBXIP1	0.305837561	5.29E-08	1.40E-06	304	304
MTBP	-0.305719578	5.35E-08	1.42E-06	304	304
WDR81	0.305691586	5.37E-08	1.42E-06	304	304
SF3B1	-0.305651313	5.39E-08	1.42E-06	304	304
TWISTNB	-0.305516085	5.47E-08	1.44E-06	304	304
ZZZ3	-0.305391491	5.54E-08	1.46E-06	304	304
CASP8AP2	-0.305330864	5.57E-08	1.47E-06	304	304
SAMD4B	-0.305303018	5.59E-08	1.47E-06	304	304
USE1	0.305266033	5.61E-08	1.47E-06	304	304
FAM127B	0.30522032	5.64E-08	1.48E-06	304	304
VEGFB	0.304941611	5.81E-08	1.52E-06	304	304
SPSB2	0.304931299	5.81E-08	1.52E-06	304	304
CCAR1	-0.304860447	5.86E-08	1.53E-06	304	304
LEPROT	-0.30474488	5.93E-08	1.55E-06	304	304
FKBP14	-0.304683747	5.96E-08	1.55E-06	304	304
USP53	-0.304676135	5.97E-08	1.55E-06	304	304
HIAT1	-0.30465368	5.98E-08	1.55E-06	304	304
FUT11	-0.304592227	6.02E-08	1.56E-06	304	304
LASS6	-0.304558939	6.04E-08	1.57E-06	304	304
YES1	-0.304465889	6.10E-08	1.58E-06	304	304
NUPL1	-0.304460268	6.11E-08	1.58E-06	304	304
CDK13	-0.304410954	6.14E-08	1.58E-06	304	304
ARFGAP1	0.304377063	6.16E-08	1.59E-06	304	304
BAD	0.304354754	6.17E-08	1.59E-06	304	304
PMM1	0.304257811	6.24E-08	1.60E-06	304	304
SUN1	-0.304135166	6.32E-08	1.62E-06	304	304
ZBED1	0.303971052	6.43E-08	1.65E-06	304	304
GPR157	-0.303874538	6.49E-08	1.66E-06	304	304
HCFC1R1	0.303788236	6.55E-08	1.68E-06	304	304
ROD1	-0.303717045	6.60E-08	1.69E-06	304	304
DNAJC17	0.303673822	6.63E-08	1.69E-06	304	304
WDR24	0.303657795	6.64E-08	1.69E-06	304	304
TWF2	0.303650825	6.64E-08	1.69E-06	304	304
ASAP1	-0.303649153	6.64E-08	1.69E-06	304	304
ZNF131	-0.303476151	6.76E-08	1.72E-06	304	304
GEN1	-0.303310993	6.88E-08	1.74E-06	304	304
RPLP2	0.303241556	6.93E-08	1.76E-06	304	304
POLR1A	-0.303116285	7.02E-08	1.78E-06	304	304
PPP1R7	0.303075522	7.05E-08	1.78E-06	304	304
NONO	0.302937287	7.15E-08	1.80E-06	304	304
HYI	0.30290497	7.18E-08	1.81E-06	304	304
RARRES3	0.30283428	7.23E-08	1.82E-06	304	304
LOC401052	0.302822995	7.24E-08	1.82E-06	304	304
ELK3	-0.302786285	7.27E-08	1.82E-06	304	304
DGCR6L	0.302716471	7.32E-08	1.84E-06	304	304
KIAA1958	-0.30269	7.34E-08	1.84E-06	304	304
GAS2L3	-0.302595868	7.41E-08	1.85E-06	304	299
CUTA	0.302573689	7.43E-08	1.86E-06	304	304
C10orf12	-0.302500042	7.49E-08	1.87E-06	304	304
C19orf43	0.302394044	7.57E-08	1.89E-06	304	304
10-Sep	-0.302368822	7.59E-08	1.89E-06	304	304
PGLS	0.302180605	7.74E-08	1.92E-06	304	304
ZNF358	0.302171118	7.75E-08	1.92E-06	304	304
THOC6	0.302159368	7.76E-08	1.92E-06	304	304
PRPF6	0.302116934	7.79E-08	1.93E-06	304	304
IL4I1	0.302107133	7.80E-08	1.93E-06	304	304
PAWR	-0.302082239	7.82E-08	1.93E-06	304	304
SERINC5	-0.302063574	7.83E-08	1.93E-06	304	304
OGFR	0.301895576	7.97E-08	1.96E-06	304	304
PDCD6IP	-0.301821996	8.03E-08	1.98E-06	304	304
RHBDD2	0.30176644	8.08E-08	1.98E-06	304	304
FAM167B	0.301720668	8.12E-08	1.99E-06	304	304
ZBTB11	-0.30164056	8.18E-08	2.01E-06	304	304
KIAA1715	-0.301600211	8.22E-08	2.01E-06	304	304
CRLF3	-0.301595096	8.22E-08	2.01E-06	304	304
NDUFB10	0.301591266	8.22E-08	2.01E-06	304	304
FAM83B	-0.301392032	8.40E-08	2.05E-06	304	302
BCL2L14	0.301375893	8.41E-08	2.05E-06	304	301
MED13L	-0.30132733	8.45E-08	2.06E-06	304	304
MRPL54	0.301282254	8.49E-08	2.06E-06	304	304
RNF169	-0.301259063	8.51E-08	2.07E-06	304	304
LUZP6	-0.301189534	8.57E-08	2.08E-06	304	304
ZNF699	-0.301099333	8.65E-08	2.09E-06	304	297
RAD21	-0.301096568	8.66E-08	2.09E-06	304	304
ANKRD26	-0.301037822	8.71E-08	2.10E-06	304	304
GPATCH3	0.300949732	8.79E-08	2.12E-06	304	304
MPHOSPH10	-0.300780999	8.94E-08	2.15E-06	304	304
LRRC27	0.300756112	8.96E-08	2.16E-06	304	304
ZRANB3	-0.300745273	8.97E-08	2.16E-06	304	304
ANKRD50	-0.300580214	9.13E-08	2.19E-06	304	304
GPD2	-0.300515677	9.19E-08	2.20E-06	304	304
ZFYVE19	0.300394038	9.30E-08	2.23E-06	304	304
DHX9	-0.300376412	9.32E-08	2.23E-06	304	304
GNGT2	0.300359866	9.34E-08	2.23E-06	304	304
PEF1	0.300345881	9.35E-08	2.23E-06	304	304
1-Sep	0.300143963	9.55E-08	2.28E-06	304	304
LOC641298	-0.300097807	9.59E-08	2.28E-06	304	303
TMED1	0.300005883	9.68E-08	2.30E-06	304	304
HECTD1	-0.300001734	9.69E-08	2.30E-06	304	304
ZFPL1	0.299966041	9.72E-08	2.31E-06	304	304
ZNF562	-0.299882225	9.81E-08	2.32E-06	304	304
QSER1	-0.299878946	9.81E-08	2.32E-06	304	304
PPP3R1	-0.299875745	9.81E-08	2.32E-06	304	304
FAM72D	-0.299818364	9.87E-08	2.33E-06	304	304
ZNF770	-0.299792186	9.90E-08	2.33E-06	304	304
SQLE	-0.299654804	1.00E-07	2.36E-06	304	304
EPPK1	-0.299611225	1.01E-07	2.37E-06	304	304
GART	-0.299568395	1.01E-07	2.38E-06	304	304
NINJ1	0.299523453	1.02E-07	2.39E-06	304	304
C20orf94	-0.299479275	1.02E-07	2.40E-06	304	299
SETD7	-0.299322241	1.04E-07	2.43E-06	304	304
AMMECR1L	-0.299258568	1.05E-07	2.45E-06	304	304
RAB3GAP1	-0.29923311	1.05E-07	2.45E-06	304	304
RALBP1	-0.29916124	1.06E-07	2.46E-06	304	304
FAM114A1	-0.29891841	1.08E-07	2.52E-06	304	304
LOC729991	0.298891549	1.09E-07	2.53E-06	304	304
DDX49	0.298846447	1.09E-07	2.53E-06	304	304
LOC100129066	0.298844459	1.09E-07	2.53E-06	304	258
SEC24B	-0.298725743	1.10E-07	2.56E-06	304	304
SLC19A2	-0.29869113	1.11E-07	2.57E-06	304	304
TADA1	-0.298530829	1.13E-07	2.61E-06	304	304
KIF21A	-0.298501961	1.13E-07	2.61E-06	304	304
TRUB1	-0.29838239	1.14E-07	2.64E-06	304	304
CEBPZ	-0.298137072	1.17E-07	2.70E-06	304	304
TBC1D17	0.298052622	1.18E-07	2.72E-06	304	304
NDUFB7	0.298023031	1.19E-07	2.73E-06	304	304
TP53BP2	-0.29800967	1.19E-07	2.73E-06	304	304
ZNF428	0.298008811	1.19E-07	2.73E-06	304	304
DPY19L4	-0.29797748	1.19E-07	2.73E-06	304	304
ASB12	0.297963888	1.19E-07	2.73E-06	304	221
IQGAP1	-0.29786599	1.21E-07	2.76E-06	304	304
STXBP2	0.297804362	1.21E-07	2.77E-06	304	304
SNRNP35	0.297728096	1.22E-07	2.79E-06	304	304
CRKL	-0.297728072	1.22E-07	2.79E-06	304	304
ACBD3	-0.297665435	1.23E-07	2.80E-06	304	304
CHCHD1	0.297625269	1.24E-07	2.81E-06	304	304
CD63	0.297498015	1.25E-07	2.84E-06	304	304
ESRP1	-0.297476309	1.25E-07	2.84E-06	304	304
KCTD9	-0.297471092	1.25E-07	2.84E-06	304	304
FIS1	0.297461056	1.26E-07	2.84E-06	304	304
NIPAL2	-0.297369687	1.27E-07	2.87E-06	304	304
ELK4	-0.297326098	1.27E-07	2.88E-06	304	304
SLC25A40	-0.297317906	1.27E-07	2.88E-06	304	304
MYO1B	-0.297198632	1.29E-07	2.91E-06	304	304
HEATR3	-0.297151514	1.30E-07	2.92E-06	304	304
C16orf86	0.297114113	1.30E-07	2.93E-06	304	304
SPAG7	0.29701475	1.31E-07	2.95E-06	304	304
PTPLB	-0.296994211	1.32E-07	2.96E-06	304	303
SIRT4	0.296952857	1.32E-07	2.96E-06	304	304
DYNC1I2	-0.296949825	1.32E-07	2.96E-06	304	304
SOCS6	-0.296929872	1.33E-07	2.96E-06	304	304
ZC3H11A	-0.296807388	1.34E-07	3.00E-06	304	304
SMARCAD1	-0.296777651	1.35E-07	3.00E-06	304	304
ZNF623	-0.296591799	1.37E-07	3.06E-06	304	304
ZNHIT1	0.296491572	1.39E-07	3.09E-06	304	304
DULLARD	0.296436332	1.39E-07	3.10E-06	304	304
CLDND2	0.296213519	1.43E-07	3.17E-06	304	298
RHOG	0.295960581	1.46E-07	3.24E-06	304	304
C22orf30	-0.295949583	1.46E-07	3.24E-06	304	304
PIM2	0.295826714	1.48E-07	3.28E-06	304	304
C9orf80	-0.295789681	1.49E-07	3.29E-06	304	304
ELOF1	0.295740452	1.50E-07	3.30E-06	304	304
RTDR1	0.295706829	1.50E-07	3.31E-06	304	262
SLC35F5	-0.295672991	1.51E-07	3.32E-06	304	304
BAT4	0.295628103	1.51E-07	3.33E-06	304	304
TSC22D4	0.295462632	1.54E-07	3.38E-06	304	304
OXSR1	-0.2953749	1.55E-07	3.41E-06	304	304
BTBD7	-0.295100598	1.60E-07	3.50E-06	304	304
KPNA3	-0.295037199	1.61E-07	3.52E-06	304	304
MCM10	-0.295009819	1.61E-07	3.52E-06	304	304
CFP	0.294927035	1.62E-07	3.55E-06	304	304
DNASE2	0.294546897	1.69E-07	3.68E-06	304	304
AAAS	0.294223789	1.74E-07	3.80E-06	304	304
GZMM	0.294207399	1.75E-07	3.80E-06	304	303
GOPC	-0.294076783	1.77E-07	3.85E-06	304	304
CNTF	-0.293985737	1.78E-07	3.88E-06	304	300
ZNF691	0.293969849	1.79E-07	3.88E-06	304	304
RAB1A	-0.293813072	1.82E-07	3.94E-06	304	304
JMJD1C	-0.293464918	1.88E-07	4.08E-06	304	304
LOC643719	0.293223802	1.93E-07	4.17E-06	304	300
TARBP2	0.29320435	1.93E-07	4.17E-06	304	304
ATG4A	0.293155603	1.94E-07	4.19E-06	304	304
NBEAL1	-0.293138301	1.94E-07	4.19E-06	304	304
METTL14	-0.293119483	1.95E-07	4.19E-06	304	304
KIAA1430	-0.29311823	1.95E-07	4.19E-06	304	304
PTMS	0.292936979	1.98E-07	4.26E-06	304	304
PTPN14	-0.292863941	2.00E-07	4.29E-06	304	304
DNAJB12	0.292829153	2.00E-07	4.30E-06	304	304
DCTN3	0.292615112	2.05E-07	4.39E-06	304	304
ERO1L	-0.292557117	2.06E-07	4.41E-06	304	304
BFSP2	0.292505114	2.07E-07	4.43E-06	304	245
LTB	0.292492582	2.07E-07	4.43E-06	304	304
TBC1D10C	0.292465129	2.08E-07	4.44E-06	304	304
SH3GLB2	0.292380132	2.10E-07	4.47E-06	304	304
PLD4	0.292304735	2.11E-07	4.50E-06	304	301
PUM2	-0.292271079	2.12E-07	4.51E-06	304	304
OR2V2	0.2922453	2.12E-07	4.52E-06	304	9
C17orf106	0.292192058	2.13E-07	4.53E-06	304	304
TJP1	-0.292177612	2.14E-07	4.54E-06	304	304
POLK	-0.292058494	2.16E-07	4.59E-06	304	304
ZDHHC5	-0.292043525	2.17E-07	4.59E-06	304	304
MGAT1	0.292039195	2.17E-07	4.59E-06	304	304
SKP2	-0.29195061	2.19E-07	4.62E-06	304	304
C17orf108	0.291718155	2.24E-07	4.72E-06	304	304
ITFG3	0.29161466	2.26E-07	4.77E-06	304	304
TRIP11	-0.291517071	2.28E-07	4.81E-06	304	304
DGKH	-0.291486013	2.29E-07	4.82E-06	304	304
MAP7	-0.291421009	2.31E-07	4.84E-06	304	304
CLECL1	0.291219815	2.35E-07	4.94E-06	304	299
NPEPPS	-0.291179864	2.36E-07	4.95E-06	304	304
LOC115110	0.29113213	2.37E-07	4.97E-06	304	304
AASDHPPT	-0.291119952	2.38E-07	4.97E-06	304	304
SCD	-0.291115392	2.38E-07	4.97E-06	304	304
SOCS5	-0.290888807	2.43E-07	5.07E-06	304	304
AQR	-0.2908823	2.43E-07	5.07E-06	304	304
NIP7	-0.290812318	2.45E-07	5.10E-06	304	304
TMEM222	0.290732858	2.47E-07	5.14E-06	304	304
SEH1L	-0.290698084	2.48E-07	5.15E-06	304	304
GTPBP4	-0.29069759	2.48E-07	5.15E-06	304	304
RC3H1	-0.290666802	2.48E-07	5.15E-06	304	304
ST6GALNAC6	0.290659605	2.49E-07	5.15E-06	304	304
SPTBN1	-0.29060669	2.50E-07	5.18E-06	304	304
LOC338799	0.290561524	2.51E-07	5.19E-06	304	304
C17orf48	0.29049677	2.53E-07	5.22E-06	304	304
RNF5	0.290279232	2.58E-07	5.33E-06	304	304
SPAG8	0.290269276	2.58E-07	5.33E-06	304	302
CTNND1	-0.290263885	2.59E-07	5.33E-06	304	304
UBXN8	-0.290178	2.61E-07	5.37E-06	304	304
BZW2	-0.290124481	2.62E-07	5.39E-06	304	304
LRRC29	0.289980756	2.66E-07	5.46E-06	304	304
CNPY2	0.289790667	2.71E-07	5.56E-06	304	304
ZFAND2B	0.289755046	2.72E-07	5.57E-06	304	304
HINT2	0.289629892	2.75E-07	5.64E-06	304	304
ACOT8	0.289547022	2.78E-07	5.68E-06	304	304
STAMBP	-0.289539359	2.78E-07	5.68E-06	304	304
EIF4G3	-0.289516566	2.78E-07	5.68E-06	304	304
ATOX1	0.289509733	2.79E-07	5.68E-06	304	304
TMSB15B	0.289359849	2.83E-07	5.76E-06	304	304
WAS	0.289279809	2.85E-07	5.80E-06	304	304
IMPA1	-0.289181881	2.88E-07	5.85E-06	304	304
EP300	-0.289132731	2.89E-07	5.87E-06	304	304
CDRT4	0.289123317	2.89E-07	5.87E-06	304	304
PTPN13	-0.288953856	2.94E-07	5.96E-06	304	304
LOC100190986	-0.288916013	2.95E-07	5.98E-06	304	304
NDUFA11	0.288883998	2.96E-07	5.99E-06	304	304
NAALADL1	0.288877927	2.96E-07	5.99E-06	304	303
TAS2R5	-0.288739334	3.01E-07	6.07E-06	304	286
INCENP	-0.288623881	3.04E-07	6.13E-06	304	304
RHOT2	0.28842684	3.10E-07	6.24E-06	304	304
VCPIP1	-0.288381516	3.11E-07	6.26E-06	304	304
CPEB4	-0.288301363	3.14E-07	6.31E-06	304	304
CDK6	-0.288290073	3.14E-07	6.31E-06	304	304
BACH1	-0.288269663	3.15E-07	6.31E-06	304	304
PSMD9	0.288083632	3.20E-07	6.42E-06	304	304
TAPBP	0.287935112	3.25E-07	6.51E-06	304	304
CWC22	-0.287806361	3.29E-07	6.58E-06	304	304
OTOA	0.287799687	3.30E-07	6.58E-06	304	299
TXNDC11	0.287795119	3.30E-07	6.58E-06	304	304
MTHFD2	-0.287647224	3.35E-07	6.67E-06	304	304
CDYL	-0.287612827	3.36E-07	6.68E-06	304	304
LEMD3	-0.287608873	3.36E-07	6.68E-06	304	304
IL6ST	-0.287541851	3.38E-07	6.72E-06	304	303
GFER	0.287483739	3.40E-07	6.75E-06	304	304
GPATCH8	-0.287424622	3.42E-07	6.78E-06	304	304
FBXW9	0.287393871	3.43E-07	6.80E-06	304	304
SNRPA	0.287322702	3.45E-07	6.84E-06	304	304
HCG26	0.287298496	3.46E-07	6.85E-06	304	304
PSMD5	-0.287206413	3.49E-07	6.90E-06	304	304
SRFBP1	-0.287152107	3.51E-07	6.93E-06	304	304
GALT	0.286919258	3.59E-07	7.09E-06	304	304
CCDC94	0.286831883	3.62E-07	7.14E-06	304	304
SEC23IP	-0.28682268	3.63E-07	7.14E-06	304	304
PDE6B	0.286814749	3.63E-07	7.14E-06	304	303
TMEM184C	-0.286791196	3.64E-07	7.15E-06	304	304
OSMR	-0.286679758	3.68E-07	7.22E-06	304	304
SNRNP70	0.286647631	3.69E-07	7.23E-06	304	304
KLHDC10	-0.2866473	3.69E-07	7.23E-06	304	304
IK	0.286541914	3.73E-07	7.29E-06	304	304
NAMPT	-0.28643931	3.76E-07	7.36E-06	304	304
MAST4	-0.28642597	3.77E-07	7.36E-06	304	304
SBDS	-0.286395456	3.78E-07	7.38E-06	304	304
BATF	0.286370152	3.79E-07	7.39E-06	304	304
TGFBRAP1	-0.286005514	3.93E-07	7.65E-06	304	303
KLHDC4	0.285907736	3.96E-07	7.71E-06	304	304
CAPZA1	-0.285765937	4.02E-07	7.81E-06	304	304
USP45	-0.285740209	4.03E-07	7.82E-06	304	304
CBL	-0.285738104	4.03E-07	7.82E-06	304	304
PORCN	0.285639548	4.07E-07	7.89E-06	304	304
ZNF12	-0.285538795	4.11E-07	7.96E-06	304	304
SDHC	-0.285414844	4.16E-07	8.04E-06	304	304
FRS3	0.285370642	4.18E-07	8.07E-06	304	304
PSMD12	-0.285095903	4.29E-07	8.28E-06	304	304
SLC38A1	-0.285031611	4.32E-07	8.32E-06	304	304
KBTBD7	-0.284944755	4.35E-07	8.39E-06	304	304
DNAJC4	0.284932315	4.36E-07	8.39E-06	304	304
NUBP1	0.284857263	4.39E-07	8.44E-06	304	304
SHBG	0.284834295	4.40E-07	8.45E-06	304	283
SERPINB7	-0.284830269	4.40E-07	8.45E-06	304	299
PPP2R1A	0.284809165	4.41E-07	8.46E-06	304	304
VRK2	-0.284698035	4.46E-07	8.54E-06	304	304
C11orf2	0.284455246	4.56E-07	8.73E-06	304	304
LOC100132215	-0.28442453	4.58E-07	8.75E-06	304	302
YME1L1	-0.284280223	4.64E-07	8.86E-06	304	304
C19orf60	0.284277373	4.64E-07	8.86E-06	304	304
LST1	0.284207836	4.67E-07	8.91E-06	304	304
CREB3	0.284134118	4.71E-07	8.97E-06	304	304
FIBP	0.283940644	4.80E-07	9.13E-06	304	304
EMID1	0.283866945	4.83E-07	9.18E-06	304	304
EIF3F	0.283800415	4.86E-07	9.23E-06	304	304
SDHAF2	0.283629227	4.94E-07	9.38E-06	304	304
LOC339674	0.283591999	4.96E-07	9.40E-06	304	302
RNASE6	0.283542228	4.98E-07	9.44E-06	304	304
ATPAF2	0.283466566	5.02E-07	9.49E-06	304	304
SERINC3	-0.283463025	5.02E-07	9.49E-06	304	304
CD3D	0.283398814	5.05E-07	9.54E-06	304	304
C4orf29	-0.283356594	5.07E-07	9.57E-06	304	304
LIPC	0.283330947	5.09E-07	9.59E-06	304	280
RAB27B	-0.283304572	5.10E-07	9.60E-06	304	304
TLK1	-0.283278313	5.11E-07	9.62E-06	304	304
SSNA1	0.283158934	5.17E-07	9.72E-06	304	304
MYST1	0.283140436	5.18E-07	9.73E-06	304	304
GMPPA	0.28307822	5.21E-07	9.78E-06	304	304
NOC4L	0.283053061	5.23E-07	9.78E-06	304	304
LRRC40	-0.283052529	5.23E-07	9.78E-06	304	304
C1orf27	-0.283036265	5.23E-07	9.79E-06	304	304
MAN1A2	-0.283021832	5.24E-07	9.79E-06	304	304
GNPTG	0.282905156	5.30E-07	9.90E-06	304	304
OTUD4	-0.282860121	5.32E-07	9.93E-06	304	304
SMS	0.282843004	5.33E-07	9.94E-06	304	304
NEU3	-0.282790914	5.36E-07	9.97E-06	304	302
IL8	-0.282785918	5.36E-07	9.97E-06	304	304
MYO1E	-0.282751065	5.38E-07	1.00E-05	304	304
ALDH16A1	0.282728102	5.39E-07	1.00E-05	304	304
KIF25	0.282699016	5.41E-07	1.00E-05	304	205
ZNF32	0.282608677	5.45E-07	1.01E-05	304	304
C18orf19	-0.282598933	5.46E-07	1.01E-05	304	304
TNFRSF1B	0.282565881	5.48E-07	1.01E-05	304	304
C14orf93	0.282531982	5.49E-07	1.01E-05	304	304
FAM157B	-0.282531896	5.49E-07	1.01E-05	304	250
NRN1L	0.282512899	5.50E-07	1.02E-05	304	261
DCI	0.282501692	5.51E-07	1.02E-05	304	304
VPS4B	-0.282380972	5.57E-07	1.03E-05	304	304
WASH2P	0.282377518	5.58E-07	1.03E-05	304	304
CLEC11A	0.282339529	5.60E-07	1.03E-05	304	304
SLC29A3	0.282282005	5.63E-07	1.03E-05	304	304
IPO7	-0.282234843	5.65E-07	1.04E-05	304	304
C11orf51	0.282144725	5.70E-07	1.04E-05	304	304
DPM2	0.282138463	5.70E-07	1.04E-05	304	304
KIAA0947	-0.282105998	5.72E-07	1.05E-05	304	304
MAP3K11	0.282096552	5.73E-07	1.05E-05	304	304
FRAT1	0.281984059	5.79E-07	1.06E-05	304	304
FNIP2	-0.281885802	5.84E-07	1.07E-05	304	304
RNF181	0.281823561	5.88E-07	1.07E-05	304	304
OSBPL8	-0.281769881	5.91E-07	1.08E-05	304	304
DOCK5	-0.28173007	5.93E-07	1.08E-05	304	304
UTP15	-0.281623291	5.99E-07	1.09E-05	304	304
CYFIP1	-0.281621568	5.99E-07	1.09E-05	304	304
ZNF860	-0.281556983	6.03E-07	1.09E-05	304	304
NDUFS7	0.281487666	6.07E-07	1.10E-05	304	304
TXLNG	-0.281453938	6.09E-07	1.10E-05	304	304
WDFY3	-0.281286594	6.19E-07	1.12E-05	304	304
FAM158A	0.281273713	6.20E-07	1.12E-05	304	304
MEF2A	-0.281273137	6.20E-07	1.12E-05	304	304
TNFRSF10A	-0.28125715	6.21E-07	1.12E-05	304	304
MAP3K2	-0.281239265	6.22E-07	1.12E-05	304	304
NCRNA00085	0.281184534	6.25E-07	1.13E-05	304	304
SLC30A4	-0.281168911	6.26E-07	1.13E-05	304	304
C9orf142	0.280925971	6.41E-07	1.15E-05	304	304
ARHGAP32	-0.280840214	6.46E-07	1.16E-05	304	304
EGLN2	0.280815729	6.47E-07	1.16E-05	304	304
AKIRIN1	-0.280768789	6.50E-07	1.17E-05	304	304
KLHL28	-0.280641151	6.58E-07	1.18E-05	304	304
CARHSP1	0.280543857	6.64E-07	1.19E-05	304	304
MFHAS1	-0.280535191	6.65E-07	1.19E-05	304	304
STRN3	-0.280505396	6.67E-07	1.19E-05	304	304
PEX11G	0.280346488	6.77E-07	1.21E-05	304	304
RELB	0.280334043	6.78E-07	1.21E-05	304	304
HIGD2A	0.280325102	6.78E-07	1.21E-05	304	304
CHD1	-0.280316129	6.79E-07	1.21E-05	304	304
SLC7A1	-0.280310038	6.79E-07	1.21E-05	304	304
RENBP	0.280253924	6.83E-07	1.21E-05	304	304
MRPS18A	0.280150619	6.90E-07	1.22E-05	304	304
LOC144571	0.280136608	6.91E-07	1.23E-05	304	304
BTN2A2	0.280119461	6.92E-07	1.23E-05	304	304
ASAH2B	-0.280114124	6.92E-07	1.23E-05	304	273
FOXO4	0.280007839	6.99E-07	1.24E-05	304	304
ATAD5	-0.279972815	7.02E-07	1.24E-05	304	304
EGFL8	0.279972331	7.02E-07	1.24E-05	304	304
CCDC42	0.27988985	7.07E-07	1.25E-05	304	180
GMFG	0.279790656	7.14E-07	1.26E-05	304	304
ANP32E	-0.279781731	7.14E-07	1.26E-05	304	304
RSPRY1	-0.279764507	7.16E-07	1.26E-05	304	304
GHRL	0.279723139	7.18E-07	1.26E-05	304	292
FUZ	0.279718743	7.19E-07	1.26E-05	304	304
TMEM185A	0.279657591	7.23E-07	1.27E-05	304	304
DNPEP	0.279654194	7.23E-07	1.27E-05	304	304
TMEM187	0.279640796	7.24E-07	1.27E-05	304	304
DIP2A	-0.279622464	7.25E-07	1.27E-05	304	304
CERKL	0.279575759	7.28E-07	1.27E-05	304	304
FLJ45244	0.279554286	7.30E-07	1.28E-05	304	304
PEX13	-0.279539029	7.31E-07	1.28E-05	304	304
WASH7P	0.279524808	7.32E-07	1.28E-05	304	304
GPX4	0.27938518	7.42E-07	1.29E-05	304	304
SCML1	0.279371161	7.43E-07	1.29E-05	304	304
ZNF710	-0.279363955	7.43E-07	1.29E-05	304	304
CLCN3	-0.279271716	7.50E-07	1.30E-05	304	304
DLEU1	-0.279239429	7.52E-07	1.31E-05	304	304
C10orf35	0.279234635	7.52E-07	1.31E-05	304	304
ANKIB1	-0.279230125	7.53E-07	1.31E-05	304	304
TNFRSF4	0.279214488	7.54E-07	1.31E-05	304	304
ARHGEF9	0.279131834	7.60E-07	1.32E-05	304	304
PRR14	0.279110413	7.61E-07	1.32E-05	304	304
POLR2I	0.279087896	7.63E-07	1.32E-05	304	304
TPD52	-0.279087379	7.63E-07	1.32E-05	304	304
BRCA2	-0.279060025	7.65E-07	1.32E-05	304	304
ARMCX6	0.279044646	7.66E-07	1.32E-05	304	304
TNFAIP8L2	0.279043225	7.66E-07	1.32E-05	304	304
NTHL1	0.27903783	7.67E-07	1.32E-05	304	304
PIH1D1	0.27903514	7.67E-07	1.32E-05	304	304
VANGL1	-0.27899737	7.70E-07	1.32E-05	304	304
LY86	0.278903906	7.76E-07	1.33E-05	304	304
APOBEC3F	0.278899057	7.77E-07	1.33E-05	304	304
CLIP1	-0.278832799	7.82E-07	1.34E-05	304	304
GADD45G	0.27878158	7.85E-07	1.34E-05	304	304
ISY1	0.278719504	7.90E-07	1.35E-05	304	304
MRPL52	0.27868849	7.92E-07	1.35E-05	304	304
SGOL2	-0.278625913	7.97E-07	1.36E-05	304	304
GPBAR1	0.278556688	8.02E-07	1.37E-05	304	304
SPOCK2	0.278430914	8.12E-07	1.38E-05	304	304
C22orf40	0.278423733	8.12E-07	1.38E-05	304	304
LOC92249	0.278374482	8.16E-07	1.39E-05	304	304
SGOL1	-0.278174186	8.32E-07	1.41E-05	304	304
GGCX	-0.278060989	8.41E-07	1.43E-05	304	304
PHF1	0.278058219	8.41E-07	1.43E-05	304	304
CEP152	-0.278004986	8.45E-07	1.43E-05	304	304
SGK196	-0.278004323	8.45E-07	1.43E-05	304	302
EXD3	0.277919307	8.52E-07	1.44E-05	304	304
NDUFA2	0.277897384	8.54E-07	1.44E-05	304	304
TXNRD2	0.277633771	8.75E-07	1.48E-05	304	304
MGAT5	-0.277511293	8.85E-07	1.49E-05	304	302
APOM	0.277499525	8.86E-07	1.50E-05	304	304
NAA10	0.277407304	8.94E-07	1.51E-05	304	304
ZBTB6	-0.277406758	8.94E-07	1.51E-05	304	304
ASPH	-0.277375363	8.97E-07	1.51E-05	304	304
RBL1	-0.277365927	8.98E-07	1.51E-05	304	304
DLAT	-0.277338465	9.00E-07	1.51E-05	304	304
PKN2	-0.277332981	9.00E-07	1.51E-05	304	304
MYO10	-0.277328864	9.01E-07	1.51E-05	304	304
PFN1	0.277266153	9.06E-07	1.52E-05	304	304
RPS11	0.277247455	9.08E-07	1.52E-05	304	304
DIABLO	0.277233591	9.09E-07	1.52E-05	304	304
C8G	0.277211196	9.11E-07	1.52E-05	304	298
BTAF1	-0.277132503	9.18E-07	1.53E-05	304	304
DNAJB4	-0.277084175	9.22E-07	1.54E-05	304	304
FLYWCH2	0.2770773	9.22E-07	1.54E-05	304	304
MAP4K1	0.277044274	9.25E-07	1.54E-05	304	304
TMPPE	-0.277038309	9.26E-07	1.54E-05	304	304
RS1	0.276976319	9.31E-07	1.55E-05	304	262
RRM2B	-0.276925387	9.36E-07	1.55E-05	304	304
MAP2K2	0.276874687	9.40E-07	1.56E-05	304	304
LOC729375	0.276805126	9.46E-07	1.57E-05	304	304
RAD23B	-0.276788221	9.48E-07	1.57E-05	304	304
CCDC153	0.276784078	9.48E-07	1.57E-05	304	304
LAT	0.276686554	9.57E-07	1.58E-05	304	304
KLHL22	0.27660864	9.64E-07	1.59E-05	304	304
HEATR6	-0.276587591	9.66E-07	1.60E-05	304	304
UBXN4	-0.276543797	9.70E-07	1.60E-05	304	304
ARL6IP6	-0.276521238	9.72E-07	1.60E-05	304	304
TRAPPC2L	0.276508026	9.73E-07	1.60E-05	304	304
WDR34	0.276496974	9.74E-07	1.60E-05	304	304
ZNF668	0.2764902	9.75E-07	1.60E-05	304	304
SPRED2	-0.276338049	9.89E-07	1.62E-05	304	304
CPT1B	0.276329975	9.89E-07	1.62E-05	304	304
PRKRIP1	0.276314218	9.91E-07	1.63E-05	304	304
DEAF1	0.276166337	1.00E-06	1.65E-05	304	304
XRRA1	0.276110838	1.01E-06	1.65E-05	304	304
C19orf26	-0.276101623	1.01E-06	1.65E-05	304	297
DPH3B	-0.276097117	1.01E-06	1.65E-05	304	300
DSP	-0.276076495	1.01E-06	1.66E-05	304	304
FAM73A	-0.276049181	1.02E-06	1.66E-05	304	304
TMEM182	-0.275822736	1.04E-06	1.69E-05	304	304
RDX	-0.275739707	1.05E-06	1.70E-05	304	304
PLCXD1	0.275708977	1.05E-06	1.71E-05	304	304
GRAP	0.275678017	1.05E-06	1.71E-05	304	304
NUDC	0.275677989	1.05E-06	1.71E-05	304	304
TMX3	-0.275667454	1.05E-06	1.71E-05	304	304
HCST	0.275564486	1.06E-06	1.73E-05	304	304
SNX16	-0.275549558	1.06E-06	1.73E-05	304	304
NUFIP2	-0.275509883	1.07E-06	1.73E-05	304	304
SAC3D1	0.275501119	1.07E-06	1.73E-05	304	304
TCEB2	0.275469192	1.07E-06	1.74E-05	304	304
RAB2A	-0.275453864	1.07E-06	1.74E-05	304	304
ORAI1	0.275326745	1.09E-06	1.76E-05	304	304
ROMO1	0.275244751	1.10E-06	1.77E-05	304	304
PGM2	-0.275208529	1.10E-06	1.77E-05	304	304
ATP11B	-0.275202984	1.10E-06	1.77E-05	304	304
HEATR2	-0.275109837	1.11E-06	1.79E-05	304	304
EAF1	-0.275102733	1.11E-06	1.79E-05	304	304
RHBDD3	0.275051524	1.11E-06	1.79E-05	304	304
TCEAL2	0.274998518	1.12E-06	1.80E-05	304	287
CD99L2	0.27490968	1.13E-06	1.81E-05	304	304
ARFGEF2	-0.274907445	1.13E-06	1.81E-05	304	304
BDP1	-0.274869837	1.13E-06	1.82E-05	304	304
MIIP	0.274867145	1.13E-06	1.82E-05	304	304
C9orf102	-0.274858713	1.14E-06	1.82E-05	304	304
GNB1L	0.27480702	1.14E-06	1.82E-05	304	304
MYOF	-0.274682642	1.15E-06	1.84E-05	304	304
SYNJ1	-0.274654743	1.16E-06	1.85E-05	304	304
PDLIM5	-0.274582379	1.16E-06	1.86E-05	304	304
C1orf228	0.274565866	1.17E-06	1.86E-05	304	304
LASS5	0.274504823	1.17E-06	1.87E-05	304	304
ARL2	0.274489483	1.17E-06	1.87E-05	304	304
HAUS2	-0.274478614	1.18E-06	1.87E-05	304	304
RBM9	-0.274466549	1.18E-06	1.87E-05	304	304
BUD31	0.274464284	1.18E-06	1.87E-05	304	304
ASNA1	0.274447498	1.18E-06	1.87E-05	304	304
PLEKHJ1	0.274442722	1.18E-06	1.87E-05	304	304
NAA15	-0.274406746	1.18E-06	1.87E-05	304	304
MEA1	0.274363624	1.19E-06	1.88E-05	304	304
NCSTN	-0.274330038	1.19E-06	1.89E-05	304	304
NAA35	-0.274215211	1.21E-06	1.90E-05	304	304
ZKSCAN1	-0.274128172	1.21E-06	1.92E-05	304	304
ARRB2	0.274061378	1.22E-06	1.93E-05	304	304
RNF139	-0.274053822	1.22E-06	1.93E-05	304	304
USP8	-0.274000517	1.23E-06	1.94E-05	304	304
WASL	-0.273930253	1.24E-06	1.95E-05	304	304
INTS6	-0.27389459	1.24E-06	1.95E-05	304	304
TMEM106B	-0.273881086	1.24E-06	1.95E-05	304	304
MORC3	-0.273797109	1.25E-06	1.97E-05	304	304
TTF2	-0.273759842	1.26E-06	1.97E-05	304	304
RALGPS2	-0.273753181	1.26E-06	1.97E-05	304	304
FLJ10038	0.273744285	1.26E-06	1.97E-05	304	304
BPTF	-0.273713055	1.26E-06	1.98E-05	304	304
STUB1	0.273705025	1.26E-06	1.98E-05	304	304
FAM83H	-0.273663029	1.27E-06	1.98E-05	304	304
EPB41L5	-0.273444305	1.29E-06	2.02E-05	304	304
ROGDI	0.273439774	1.30E-06	2.02E-05	304	304
ABI1	-0.273353694	1.31E-06	2.03E-05	304	304
C5orf28	-0.273322869	1.31E-06	2.04E-05	304	304
JUND	0.27329528	1.31E-06	2.04E-05	304	304
RBMS1	-0.273263738	1.32E-06	2.05E-05	304	304
N4BP2L1	0.273254792	1.32E-06	2.05E-05	304	304
TMEM115	0.273249921	1.32E-06	2.05E-05	304	304
LGALS9C	0.273233375	1.32E-06	2.05E-05	304	304
ACSL3	-0.273179111	1.33E-06	2.06E-05	304	304
MPDU1	0.273147124	1.33E-06	2.06E-05	304	304
ZNF678	-0.27312339	1.33E-06	2.06E-05	304	304
RPL36AL	0.273117315	1.33E-06	2.06E-05	304	304
C17orf90	0.272941798	1.36E-06	2.10E-05	304	304
TTPAL	-0.272923215	1.36E-06	2.10E-05	304	304
RARRES2	0.272892039	1.36E-06	2.10E-05	304	304
STK19	0.272735503	1.38E-06	2.13E-05	304	304
DPCD	0.272691743	1.39E-06	2.14E-05	304	304
POLR3G	-0.272676169	1.39E-06	2.14E-05	304	304
IMPAD1	-0.272663968	1.39E-06	2.14E-05	304	304
C11orf49	0.272659744	1.39E-06	2.14E-05	304	304
UBQLN1	-0.272534023	1.41E-06	2.16E-05	304	304
HAGH	0.272517849	1.41E-06	2.16E-05	304	304
ZNF837	0.272502595	1.41E-06	2.17E-05	304	304
RB1CC1	-0.272474666	1.42E-06	2.17E-05	304	304
RPL41	0.272465443	1.42E-06	2.17E-05	304	304
KIAA1429	-0.27243754	1.42E-06	2.17E-05	304	304
SIKE1	-0.27243206	1.42E-06	2.17E-05	304	304
AKAP11	-0.272417149	1.42E-06	2.17E-05	304	304
GSTCD	-0.272393667	1.43E-06	2.18E-05	304	304
RBPJ	0.272339821	1.43E-06	2.19E-05	304	304
GATS	0.272231818	1.45E-06	2.21E-05	304	304
DOCK9	-0.272223891	1.45E-06	2.21E-05	304	304
PRR22	0.272182676	1.45E-06	2.21E-05	304	304
ENO3	0.272107336	1.46E-06	2.23E-05	304	304
SPOPL	-0.272003609	1.48E-06	2.25E-05	304	304
CDIPT	0.27187715	1.50E-06	2.27E-05	304	304
CD52	0.271853968	1.50E-06	2.27E-05	304	304
EDEM2	0.271823213	1.50E-06	2.28E-05	304	304
NPC2	0.271747592	1.51E-06	2.29E-05	304	304
NDUFS8	0.271725366	1.52E-06	2.29E-05	304	304
C3orf71	0.27172119	1.52E-06	2.29E-05	304	304
SON	-0.271716353	1.52E-06	2.29E-05	304	304
PLA2G4C	0.27151666	1.55E-06	2.34E-05	304	304
C9orf7	0.271459182	1.55E-06	2.35E-05	304	304
PROCA1	0.271364482	1.57E-06	2.36E-05	304	304
PPPDE1	-0.271279017	1.58E-06	2.38E-05	304	304
TAF1B	-0.271248941	1.59E-06	2.39E-05	304	304
RNMTL1	0.271234763	1.59E-06	2.39E-05	304	304
HERC3	-0.271186209	1.59E-06	2.40E-05	304	304
NOLC1	-0.271104893	1.61E-06	2.41E-05	304	304
ZGLP1	0.271008877	1.62E-06	2.43E-05	304	304
ARL5A	-0.270991155	1.62E-06	2.43E-05	304	304
NAPG	-0.270937122	1.63E-06	2.44E-05	304	304
SART1	0.270920057	1.63E-06	2.45E-05	304	304
MRPL51	0.270888207	1.64E-06	2.45E-05	304	304
SYCE1L	0.2708687	1.64E-06	2.45E-05	304	303
RBM42	0.270867483	1.64E-06	2.45E-05	304	304
BST2	0.270792648	1.65E-06	2.47E-05	304	304
TRAPPC5	0.270714029	1.66E-06	2.48E-05	304	304
USO1	-0.270655306	1.67E-06	2.50E-05	304	304
ARNT	-0.270624209	1.68E-06	2.50E-05	304	304
GBAP1	0.270566152	1.69E-06	2.51E-05	304	304
RAB18	-0.270527364	1.69E-06	2.52E-05	304	304
TMEM87B	-0.270502441	1.70E-06	2.52E-05	304	304
H1FX	0.270452718	1.71E-06	2.53E-05	304	304
GRASP	0.270445403	1.71E-06	2.53E-05	304	304
ENTPD7	-0.270333929	1.72E-06	2.56E-05	304	304
C5orf51	-0.270250696	1.74E-06	2.57E-05	304	304
C6orf41	0.27018068	1.75E-06	2.59E-05	304	301
EVL	0.270077986	1.76E-06	2.61E-05	304	304
TRAF2	0.269926194	1.79E-06	2.65E-05	304	304
HEATR5A	-0.269819144	1.81E-06	2.67E-05	304	304
TET2	-0.26973133	1.82E-06	2.69E-05	304	304
PPIH	0.269689268	1.83E-06	2.70E-05	304	304
SC5DL	-0.269646882	1.84E-06	2.71E-05	304	304
FAM57B	0.269567471	1.85E-06	2.72E-05	304	297
CLTA	0.269554729	1.85E-06	2.72E-05	304	304
NUS1	-0.269511932	1.86E-06	2.73E-05	304	304
CNNM4	-0.269491136	1.86E-06	2.74E-05	304	304
WWOX	0.269448466	1.87E-06	2.75E-05	304	304
C17orf65	0.269389346	1.88E-06	2.76E-05	304	304
C11orf67	0.269383801	1.88E-06	2.76E-05	304	304
SLC25A45	0.269318802	1.89E-06	2.77E-05	304	304
SPACA5	0.269294155	1.90E-06	2.78E-05	304	97
NFKBIL1	0.269263749	1.90E-06	2.78E-05	304	304
FES	0.269232824	1.91E-06	2.79E-05	304	304
AIF1	0.269136824	1.92E-06	2.81E-05	304	304
NDUFB1	0.269079384	1.93E-06	2.82E-05	304	304
C20orf132	0.269075026	1.93E-06	2.82E-05	304	304
CEP76	-0.269026798	1.94E-06	2.83E-05	304	304
BRWD1	-0.268954567	1.95E-06	2.85E-05	304	304
ZDHHC21	-0.268937427	1.96E-06	2.85E-05	304	304
SH3D19	-0.268927519	1.96E-06	2.85E-05	304	304
APOBEC3G	0.268869388	1.97E-06	2.86E-05	304	304
PSME3	-0.268862564	1.97E-06	2.86E-05	304	304
C11orf31	0.268824484	1.98E-06	2.87E-05	304	304
RDH5	0.268812714	1.98E-06	2.87E-05	304	304
PABPN1	0.268771093	1.99E-06	2.88E-05	304	304
DARS	-0.268709947	2.00E-06	2.90E-05	304	304
TST	0.268681501	2.00E-06	2.90E-05	304	304
RUFY4	0.268666919	2.01E-06	2.90E-05	304	300
BNIP2	-0.268650017	2.01E-06	2.91E-05	304	304
TTC16	0.268599783	2.02E-06	2.92E-05	304	294
HSPA4L	-0.268590587	2.02E-06	2.92E-05	304	304
CXorf50B	0.268532757	2.03E-06	2.93E-05	304	240
B3GNT5	-0.268514062	2.03E-06	2.93E-05	304	304
EDIL3	-0.268510543	2.04E-06	2.93E-05	304	293
C10orf110	-0.268236008	2.09E-06	3.00E-05	304	303
NEURL3	0.26817203	2.10E-06	3.02E-05	304	303
PSMB8	0.26815977	2.10E-06	3.02E-05	304	304
KIF16B	-0.268072065	2.12E-06	3.04E-05	304	304
TMEM205	0.268048963	2.12E-06	3.05E-05	304	304
TNKS2	-0.268006682	2.13E-06	3.06E-05	304	304
PDDC1	0.267942142	2.14E-06	3.07E-05	304	304
C16orf13	0.267936948	2.14E-06	3.07E-05	304	304
MAN2B1	0.267894363	2.15E-06	3.08E-05	304	304
GMPR	0.267850126	2.16E-06	3.09E-05	304	304
CEP97	-0.267840796	2.16E-06	3.09E-05	304	304
FAM32A	0.267758545	2.18E-06	3.11E-05	304	304
SIX5	0.267676362	2.20E-06	3.13E-05	304	304
TRIM44	-0.267630236	2.20E-06	3.14E-05	304	304
FEM1B	-0.267588489	2.21E-06	3.15E-05	304	304
MEMO1	-0.267578038	2.22E-06	3.15E-05	304	304
CD3EAP	-0.267498441	2.23E-06	3.17E-05	304	304
UBA52	0.267488984	2.23E-06	3.17E-05	304	304
UBL4A	0.267482725	2.23E-06	3.17E-05	304	304
TIMP1	0.267437222	2.24E-06	3.19E-05	304	304
TNFSF12	0.267423374	2.25E-06	3.19E-05	304	304
KCMF1	-0.267372446	2.26E-06	3.20E-05	304	304
MAP3K14	0.267353278	2.26E-06	3.20E-05	304	304
TCF25	0.267332365	2.26E-06	3.21E-05	304	304
RQCD1	-0.267317597	2.27E-06	3.21E-05	304	304
ECSIT	0.267288463	2.27E-06	3.21E-05	304	304
IFT122	0.267162457	2.30E-06	3.25E-05	304	304
C9orf46	0.267130364	2.31E-06	3.26E-05	304	304
PPAT	-0.267086018	2.32E-06	3.27E-05	304	304
DENND2C	-0.267023549	2.33E-06	3.28E-05	304	303
ANKRD57	-0.267022358	2.33E-06	3.28E-05	304	304
FOXJ3	-0.267014221	2.33E-06	3.28E-05	304	304
ARHGAP4	0.267000027	2.33E-06	3.28E-05	304	304
C11orf59	0.266891328	2.36E-06	3.31E-05	304	304
COLQ	0.266802844	2.38E-06	3.34E-05	304	304
C19orf44	0.266791247	2.38E-06	3.34E-05	304	304
ZNF192	-0.266741206	2.39E-06	3.35E-05	304	302
TRAPPC2	0.2667087	2.40E-06	3.36E-05	304	304
SAT1	0.266658401	2.41E-06	3.37E-05	304	304
PPP4C	0.266654545	2.41E-06	3.37E-05	304	304
ADSS	-0.266642791	2.41E-06	3.37E-05	304	304
C9orf23	0.266616116	2.42E-06	3.38E-05	304	304
GMIP	0.266463246	2.45E-06	3.42E-05	304	304
ITPR3	-0.26640783	2.46E-06	3.44E-05	304	304
KRIT1	-0.266364639	2.47E-06	3.45E-05	304	304
CCNYL1	-0.266356624	2.47E-06	3.45E-05	304	304
BCL7C	0.266350762	2.47E-06	3.45E-05	304	304
PDPK1	-0.26628309	2.49E-06	3.47E-05	304	304
CD27	0.266210519	2.51E-06	3.49E-05	304	304
PIGN	-0.266162428	2.52E-06	3.50E-05	304	304
OTX1	-0.26613732	2.52E-06	3.50E-05	304	304
CXorf23	0.266119295	2.53E-06	3.51E-05	304	304
ABHD8	0.26610671	2.53E-06	3.51E-05	304	304
ZNF791	-0.266022332	2.55E-06	3.53E-05	304	304
C9orf86	0.265991575	2.56E-06	3.54E-05	304	304
KCTD20	-0.265976	2.56E-06	3.54E-05	304	304
TCN2	0.265847652	2.59E-06	3.58E-05	304	304
ARFRP1	0.265838226	2.59E-06	3.58E-05	304	304
YWHAQ	-0.265836895	2.59E-06	3.58E-05	304	304
HIATL1	-0.265830428	2.59E-06	3.58E-05	304	304
C22orf32	0.265822433	2.60E-06	3.58E-05	304	304
SCT	0.265777111	2.61E-06	3.59E-05	304	244
IFI30	0.26574022	2.61E-06	3.60E-05	304	304
C19orf53	0.265732767	2.62E-06	3.60E-05	304	304
C21orf70	0.265727906	2.62E-06	3.60E-05	304	304
TAF9B	0.265688706	2.63E-06	3.61E-05	304	304
MXD4	0.265676859	2.63E-06	3.61E-05	304	304
AP1S3	-0.265552208	2.66E-06	3.65E-05	304	304
PELP1	0.265465104	2.68E-06	3.68E-05	304	304
GOLGA2	-0.265453677	2.68E-06	3.68E-05	304	304
GNPNAT1	-0.265426847	2.69E-06	3.68E-05	304	304
ABI3	0.265387952	2.70E-06	3.69E-05	304	304
ZC3H15	-0.265370179	2.70E-06	3.70E-05	304	304
OCM	0.265248814	2.73E-06	3.73E-05	304	217
LOC158572	0.265165945	2.75E-06	3.76E-05	304	304
ACADVL	0.265107118	2.77E-06	3.78E-05	304	304
LRRC8B	-0.265069378	2.78E-06	3.79E-05	304	304
RNMT	-0.26501398	2.79E-06	3.80E-05	304	304
ENAH	-0.265000268	2.79E-06	3.81E-05	304	304
UBQLN2	0.26491291	2.82E-06	3.83E-05	304	304
DIS3	-0.264856958	2.83E-06	3.85E-05	304	304
ODF3B	0.26483412	2.84E-06	3.86E-05	304	304
SLC38A2	-0.264821975	2.84E-06	3.86E-05	304	304
C17orf81	0.264787821	2.85E-06	3.87E-05	304	304
METAP1	-0.264778168	2.85E-06	3.87E-05	304	304
SLC25A42	0.264610879	2.89E-06	3.92E-05	304	304
APOB48R	0.264544318	2.91E-06	3.94E-05	304	304
RC3H2	-0.264533438	2.91E-06	3.94E-05	304	304
SCRN2	0.264522232	2.92E-06	3.95E-05	304	304
VKORC1L1	-0.264486577	2.93E-06	3.96E-05	304	304
NMD3	-0.264458509	2.93E-06	3.96E-05	304	304
UBE3A	-0.264432096	2.94E-06	3.97E-05	304	304
MATN1	0.264429424	2.94E-06	3.97E-05	304	282
CDC34	0.264424894	2.94E-06	3.97E-05	304	304
UBXN6	0.264413497	2.94E-06	3.97E-05	304	304
SAMD8	-0.264332216	2.97E-06	3.99E-05	304	304
TSTD2	-0.264322001	2.97E-06	3.99E-05	304	304
CCT6A	-0.264306617	2.97E-06	4.00E-05	304	304
HSPC159	-0.264183392	3.01E-06	4.04E-05	304	304
EYA3	-0.263929976	3.07E-06	4.13E-05	304	304
TEKT3	0.263910602	3.08E-06	4.13E-05	304	276
TMEM164	0.263888995	3.09E-06	4.14E-05	304	304
ACTR1B	0.263851169	3.10E-06	4.15E-05	304	304
RGPD3	-0.263810596	3.11E-06	4.16E-05	304	304
FAM160A1	-0.263803257	3.11E-06	4.16E-05	304	304
SNF8	0.263777108	3.12E-06	4.17E-05	304	304
SRA1	0.263775566	3.12E-06	4.17E-05	304	304
C1GALT1	-0.263685235	3.14E-06	4.20E-05	304	304
DHRSX	0.263638305	3.15E-06	4.21E-05	304	304
ERLIN2	-0.263613285	3.16E-06	4.21E-05	304	304
CCDC12	0.26361271	3.16E-06	4.21E-05	304	304
CX3CL1	0.263610409	3.16E-06	4.21E-05	304	304
EPC1	-0.263593749	3.17E-06	4.22E-05	304	304
ATPIF1	0.26357872	3.17E-06	4.22E-05	304	304
RPS15A	0.263529248	3.19E-06	4.24E-05	304	304
SNX22	0.263494586	3.20E-06	4.25E-05	304	304
CEP170	-0.263489504	3.20E-06	4.25E-05	304	304
ZSWIM7	0.263336316	3.24E-06	4.30E-05	304	304
ELF1	-0.263325954	3.24E-06	4.30E-05	304	304
CCDC124	0.263224366	3.27E-06	4.34E-05	304	304
DPP7	0.263207144	3.28E-06	4.34E-05	304	304
MLL2	-0.263104874	3.31E-06	4.38E-05	304	304
RPL13AP20	0.263032695	3.33E-06	4.40E-05	304	304
LRRC23	0.262951926	3.35E-06	4.43E-05	304	304
TMEM154	-0.262950961	3.35E-06	4.43E-05	304	304
MCM3APAS	-0.262920254	3.36E-06	4.44E-05	304	304
CYP27A1	0.262906382	3.37E-06	4.44E-05	304	304
SLTM	-0.262867237	3.38E-06	4.45E-05	304	304
BUB1	-0.262802605	3.40E-06	4.48E-05	304	304
TCEA2	0.262744693	3.42E-06	4.50E-05	304	304
SIVA1	0.262736372	3.42E-06	4.50E-05	304	304
ADAT1	-0.262726331	3.42E-06	4.50E-05	304	304
MAF1	0.262716114	3.42E-06	4.50E-05	304	304
C6orf108	0.262659185	3.44E-06	4.52E-05	304	304
PSMB3	0.262577092	3.47E-06	4.55E-05	304	304
SNX6	-0.262530942	3.48E-06	4.56E-05	304	304
CCDC74A	0.262494277	3.49E-06	4.58E-05	304	304
FAM168B	-0.26241093	3.52E-06	4.61E-05	304	304
IFT20	0.262380564	3.53E-06	4.62E-05	304	304
LRP8	-0.262329604	3.54E-06	4.63E-05	304	304
GTF3C4	-0.262316728	3.55E-06	4.64E-05	304	304
MUSTN1	0.262303477	3.55E-06	4.64E-05	304	304
CSNK2A1	-0.262280293	3.56E-06	4.65E-05	304	304
SDF2	0.262189175	3.59E-06	4.68E-05	304	304
CRB2	0.262146317	3.60E-06	4.69E-05	304	286
ERAL1	0.262134367	3.61E-06	4.70E-05	304	304
C1orf86	0.262126998	3.61E-06	4.70E-05	304	304
GOLIM4	-0.262123796	3.61E-06	4.70E-05	304	304
CCHCR1	0.261940766	3.67E-06	4.77E-05	304	304
WWP1	-0.261815345	3.71E-06	4.82E-05	304	304
AKR1A1	0.261742823	3.73E-06	4.84E-05	304	304
FDX1L	0.261740344	3.73E-06	4.84E-05	304	304
CAPN7	-0.261722136	3.74E-06	4.85E-05	304	304
SDAD1	-0.261642266	3.77E-06	4.88E-05	304	304
C9orf16	0.261640281	3.77E-06	4.88E-05	304	304
ANAPC1	-0.261639455	3.77E-06	4.88E-05	304	304
KIAA0754	-0.261442829	3.83E-06	4.96E-05	304	302
MIOS	-0.261440471	3.83E-06	4.96E-05	304	304
DIP2B	-0.261408039	3.84E-06	4.97E-05	304	304
AFTPH	-0.261384284	3.85E-06	4.97E-05	304	304
RTP4	0.261278482	3.89E-06	5.02E-05	304	304
SMC3	-0.261254769	3.90E-06	5.02E-05	304	304
MAK16	-0.261183888	3.92E-06	5.05E-05	304	304
SEPW1	0.261183687	3.92E-06	5.05E-05	304	304
LNPEP	-0.261183318	3.92E-06	5.05E-05	304	304
MYEOV2	0.261168311	3.93E-06	5.05E-05	304	304
NUDT14	0.261103084	3.95E-06	5.07E-05	304	304
NBN	-0.261102296	3.95E-06	5.07E-05	304	304
SLC6A11	-0.261007031	3.98E-06	5.11E-05	304	257
GPR75	-0.26095971	4.00E-06	5.13E-05	304	300
INO80E	0.260915491	4.02E-06	5.15E-05	304	304
NECAP2	0.260874589	4.03E-06	5.16E-05	304	304
RBM12B	-0.260815445	4.05E-06	5.19E-05	304	304
SDR39U1	0.260780806	4.06E-06	5.20E-05	304	304
NDUFA9	0.260755524	4.07E-06	5.21E-05	304	304
ZNF295	-0.260685453	4.10E-06	5.23E-05	304	304
PRMT3	-0.260568156	4.14E-06	5.29E-05	304	304
ACSF3	0.26047824	4.17E-06	5.32E-05	304	304
MED11	0.260396173	4.20E-06	5.36E-05	304	304
RABL2A	0.260269804	4.25E-06	5.42E-05	304	304
PEBP1	0.260193752	4.28E-06	5.45E-05	304	304
CCDC123	0.260144805	4.30E-06	5.47E-05	304	304
IFT27	0.260137737	4.30E-06	5.47E-05	304	304
LOC653113	0.260083101	4.32E-06	5.49E-05	304	304
BAZ2A	-0.260032756	4.34E-06	5.51E-05	304	304
LOC389634	0.260003432	4.35E-06	5.52E-05	304	295
N4BP2	-0.259980715	4.36E-06	5.53E-05	304	304
LMF1	0.25988783	4.39E-06	5.57E-05	304	304
WDR47	-0.259885328	4.40E-06	5.57E-05	304	304
LOC440354	-0.259872614	4.40E-06	5.57E-05	304	304
STXBP5	-0.259817752	4.42E-06	5.60E-05	304	304
MDP1	0.259768649	4.44E-06	5.62E-05	304	304
WDR85	0.259729426	4.46E-06	5.63E-05	304	304
H2AFB1	0.25962333	4.50E-06	5.68E-05	304	291
HPGDS	0.259600831	4.51E-06	5.69E-05	304	301
PILRA	0.259489092	4.55E-06	5.74E-05	304	304
LPAR2	0.259478164	4.56E-06	5.74E-05	304	304
FASTK	0.259421866	4.58E-06	5.77E-05	304	304
C16orf75	0.259368941	4.60E-06	5.79E-05	304	304
C4orf27	0.259307661	4.62E-06	5.82E-05	304	304
NUDT22	0.259257079	4.64E-06	5.84E-05	304	304
NCRNA00092	0.25922283	4.66E-06	5.85E-05	304	285
LAMB2L	0.259214139	4.66E-06	5.85E-05	304	304
ZNF775	0.259193211	4.67E-06	5.86E-05	304	304
LSM7	0.259184767	4.67E-06	5.86E-05	304	304
LDLRAD3	-0.259053452	4.73E-06	5.93E-05	304	302
MLL3	-0.259047877	4.73E-06	5.93E-05	304	304
C14orf80	0.259038951	4.73E-06	5.93E-05	304	304
RPAIN	0.259032309	4.74E-06	5.93E-05	304	304
C6orf1	0.259014126	4.74E-06	5.93E-05	304	304
SPATA24	0.259004502	4.75E-06	5.93E-05	304	304
SHKBP1	0.258988252	4.76E-06	5.94E-05	304	304
SDSL	0.258970787	4.76E-06	5.94E-05	304	304
FOSL2	-0.258914521	4.79E-06	5.97E-05	304	304
SMNDC1	-0.258866343	4.81E-06	5.99E-05	304	304
CCDC107	0.258854535	4.81E-06	5.99E-05	304	304
RAMP1	0.258838988	4.82E-06	6.00E-05	304	304
RILP	0.258810143	4.83E-06	6.01E-05	304	304
COPA	-0.258756903	4.85E-06	6.03E-05	304	304
CKAP5	-0.258732926	4.86E-06	6.04E-05	304	304
DAND5	0.258691771	4.88E-06	6.06E-05	304	298
NUP153	-0.258680793	4.88E-06	6.06E-05	304	304
NSMCE1	0.258673248	4.89E-06	6.06E-05	304	304
SLC12A6	-0.258652092	4.90E-06	6.07E-05	304	304
VAC14	0.25861652	4.91E-06	6.08E-05	304	304
DCAF13	-0.258566959	4.93E-06	6.11E-05	304	304
RASEF	-0.258540752	4.94E-06	6.12E-05	304	301
FAM66D	0.258460942	4.98E-06	6.16E-05	304	283
SELO	0.258424298	5.00E-06	6.17E-05	304	304
RICTOR	-0.258423702	5.00E-06	6.17E-05	304	304
TFDP1	-0.258408615	5.00E-06	6.17E-05	304	304
RAD50	-0.258403827	5.00E-06	6.17E-05	304	304
TMSB15A	0.258400017	5.01E-06	6.17E-05	304	298
C19orf42	0.258386474	5.01E-06	6.17E-05	304	304
SDHAF1	0.258375186	5.02E-06	6.17E-05	304	304
CCNE2	-0.258368228	5.02E-06	6.17E-05	304	304
LEO1	-0.258335542	5.03E-06	6.19E-05	304	304
THAP7	0.258326407	5.04E-06	6.19E-05	304	304
INTS8	-0.258323131	5.04E-06	6.19E-05	304	304
MGC3771	0.258313589	5.04E-06	6.19E-05	304	303
MRPS11	0.258273785	5.06E-06	6.21E-05	304	304
SPNS3	0.258225686	5.08E-06	6.23E-05	304	301
CHORDC1	-0.258209912	5.09E-06	6.23E-05	304	304
PSMB9	0.258205938	5.09E-06	6.23E-05	304	304
MRPS34	0.258167856	5.11E-06	6.25E-05	304	304
GTF2I	-0.258118122	5.13E-06	6.27E-05	304	304
MAP3K9	-0.258070452	5.15E-06	6.29E-05	304	304
DDX1	-0.258017985	5.17E-06	6.32E-05	304	304
SLMO2	-0.258002355	5.18E-06	6.32E-05	304	304
CCDC42B	0.257938815	5.21E-06	6.36E-05	304	304
SLC25A5	0.257915547	5.22E-06	6.36E-05	304	304
TTC17	-0.257847393	5.25E-06	6.40E-05	304	304
AMD1	-0.25783877	5.26E-06	6.40E-05	304	304
PLK2	-0.257779605	5.28E-06	6.43E-05	304	304
RAB4B	0.257768698	5.29E-06	6.43E-05	304	304
RPL18	0.257760833	5.29E-06	6.43E-05	304	304
OSGEP	0.257735469	5.30E-06	6.44E-05	304	304
ZNF828	-0.257714227	5.31E-06	6.45E-05	304	304
BIN3	0.257680209	5.33E-06	6.46E-05	304	304
TRAF6	-0.257668832	5.33E-06	6.47E-05	304	304
R3HCC1	0.257560198	5.39E-06	6.52E-05	304	304
SELPLG	0.25753067	5.40E-06	6.54E-05	304	304
IL3RA	0.257483826	5.42E-06	6.56E-05	304	304
AFF4	-0.257482558	5.42E-06	6.56E-05	304	304
CLPX	-0.257469257	5.43E-06	6.56E-05	304	304
KLF3	-0.257415927	5.45E-06	6.59E-05	304	304
TSPAN5	-0.257355798	5.48E-06	6.61E-05	304	303
CORO1A	0.257351499	5.48E-06	6.61E-05	304	304
RNF11	-0.257269702	5.52E-06	6.66E-05	304	304
ADNP2	-0.25726591	5.52E-06	6.66E-05	304	304
RNPEPL1	0.257240459	5.54E-06	6.67E-05	304	304
TCEB3	-0.257196055	5.56E-06	6.69E-05	304	304
PARP10	0.257175264	5.57E-06	6.70E-05	304	304
CA5BP	0.25713156	5.59E-06	6.72E-05	304	304
AP1AR	-0.2570991	5.61E-06	6.73E-05	304	304
C1orf54	0.257064188	5.62E-06	6.75E-05	304	304
NIPBL	-0.257027687	5.64E-06	6.77E-05	304	304
JMJD5	0.256854144	5.73E-06	6.86E-05	304	304
CUL4A	-0.256779885	5.76E-06	6.90E-05	304	304
SNORA8	-0.256758439	5.77E-06	6.91E-05	304	304
FAM115A	-0.256734849	5.78E-06	6.92E-05	304	304
CTDSP1	0.256692786	5.81E-06	6.94E-05	304	304
NR1H2	0.256648447	5.83E-06	6.97E-05	304	304
NIN	-0.256636364	5.83E-06	6.97E-05	304	304
PIGW	-0.256626651	5.84E-06	6.97E-05	304	304
GPR143	0.256535351	5.89E-06	7.02E-05	304	304
ANKRD58	0.256448873	5.93E-06	7.07E-05	304	304
H2AFJ	0.256394603	5.96E-06	7.10E-05	304	304
CD99	0.256391798	5.96E-06	7.10E-05	304	304
LRP11	-0.256338886	5.99E-06	7.13E-05	304	304
HLA-J	0.256251568	6.03E-06	7.17E-05	304	303
OTOF	0.25624492	6.04E-06	7.17E-05	304	294
ARPP19	-0.256239347	6.04E-06	7.17E-05	304	304
RIT1	-0.25620478	6.06E-06	7.19E-05	304	304
DDN	-0.25615038	6.08E-06	7.22E-05	304	300
TMEM175	0.256138854	6.09E-06	7.22E-05	304	304
SLC35D1	-0.256126685	6.10E-06	7.23E-05	304	304
STAM2	-0.256072245	6.13E-06	7.26E-05	304	304
SIPA1	0.256003448	6.16E-06	7.30E-05	304	304
DIMT1L	-0.25590847	6.21E-06	7.35E-05	304	304
FASTKD3	-0.255900848	6.22E-06	7.35E-05	304	304
UQCR11	0.255889989	6.22E-06	7.36E-05	304	304
IFI27L2	0.255882313	6.23E-06	7.36E-05	304	304
CEND1	0.255794874	6.27E-06	7.41E-05	304	301
C14orf19	0.255781614	6.28E-06	7.41E-05	304	301
SUCLA2	-0.255736944	6.31E-06	7.44E-05	304	304
AK1	0.25568635	6.33E-06	7.46E-05	304	304
LMAN2	0.255646034	6.36E-06	7.48E-05	304	304
NAPSB	0.255637458	6.36E-06	7.49E-05	304	304
NR6A1	-0.255605031	6.38E-06	7.50E-05	304	304
CD72	0.255598098	6.38E-06	7.50E-05	304	304
METTL2B	-0.255501025	6.44E-06	7.56E-05	304	304
C14orf43	-0.255439043	6.47E-06	7.60E-05	304	304
CDK3	0.255431386	6.47E-06	7.60E-05	304	304
LIN37	0.255356083	6.52E-06	7.64E-05	304	304
TMEM80	0.255266561	6.57E-06	7.70E-05	304	304
GMCL1L	-0.255231312	6.59E-06	7.72E-05	304	283
TTC35	-0.255211019	6.60E-06	7.72E-05	304	304
LAG3	0.255192745	6.61E-06	7.73E-05	304	304
ZNF430	-0.255166029	6.62E-06	7.74E-05	304	303
RASA1	-0.2551631	6.63E-06	7.74E-05	304	304
MAP3K5	-0.255132783	6.64E-06	7.76E-05	304	304
EGFR	-0.255025547	6.70E-06	7.83E-05	304	304
VPS13A	-0.254984632	6.73E-06	7.85E-05	304	304
C1orf216	0.25491864	6.77E-06	7.89E-05	304	304
IDUA	0.254847475	6.81E-06	7.93E-05	304	304
VPREB3	0.254825579	6.82E-06	7.94E-05	304	298
POLD1	0.254786453	6.84E-06	7.97E-05	304	304
FPGS	0.254759765	6.86E-06	7.98E-05	304	304
SLC7A6OS	-0.254729585	6.88E-06	7.99E-05	304	304
RAB36	0.254710429	6.89E-06	8.00E-05	304	304
CTDSPL2	-0.254647507	6.93E-06	8.04E-05	304	304
C5orf56	0.254618799	6.94E-06	8.06E-05	304	304
7-Sep	-0.254612709	6.95E-06	8.06E-05	304	304
CR1L	0.254600055	6.95E-06	8.06E-05	304	251
STYX	-0.254498477	7.01E-06	8.13E-05	304	304
MYO5A	-0.254449052	7.04E-06	8.16E-05	304	304
MPHOSPH9	-0.254387507	7.08E-06	8.19E-05	304	304
MPST	0.254380626	7.09E-06	8.19E-05	304	304
AMICA1	0.254331792	7.12E-06	8.22E-05	304	304
ATXN7L3	-0.254327854	7.12E-06	8.22E-05	304	304
IRF7	0.254322307	7.12E-06	8.22E-05	304	304
ANAPC5	0.254313325	7.13E-06	8.22E-05	304	304
EEF1D	0.254297513	7.14E-06	8.23E-05	304	304
WBP1	0.254293904	7.14E-06	8.23E-05	304	304
SBDSP1	-0.254244358	7.17E-06	8.25E-05	304	304
LYST	-0.254243102	7.17E-06	8.25E-05	304	304
ARRDC2	0.254138818	7.23E-06	8.32E-05	304	304
TAF10	0.254135031	7.24E-06	8.32E-05	304	304
CHMP4B	0.254110261	7.25E-06	8.33E-05	304	304
RAB9A	0.254093033	7.26E-06	8.34E-05	304	304
C1orf109	-0.25407258	7.28E-06	8.35E-05	304	304
UEVLD	-0.254038857	7.30E-06	8.37E-05	304	304
ZNF146	-0.253988338	7.33E-06	8.40E-05	304	304
C5orf45	0.253970017	7.34E-06	8.41E-05	304	303
VPS37A	-0.253942115	7.36E-06	8.43E-05	304	304
ZNRF2	-0.253818495	7.44E-06	8.51E-05	304	304
NRIP1	-0.253810084	7.44E-06	8.51E-05	304	304
FANCM	-0.253805806	7.44E-06	8.51E-05	304	304
ERI3	0.253765388	7.47E-06	8.53E-05	304	304
SFRS1	-0.25376139	7.47E-06	8.53E-05	304	304
SPPL2B	0.25373478	7.49E-06	8.55E-05	304	304
GNMT	0.25369531	7.51E-06	8.57E-05	304	296
C5orf4	0.253646635	7.55E-06	8.60E-05	304	304
NCRNA00204B	0.253642113	7.55E-06	8.60E-05	304	304
CRYGS	0.253615819	7.56E-06	8.61E-05	304	304
DDX42	-0.253587048	7.58E-06	8.63E-05	304	304
C14orf159	0.253546553	7.61E-06	8.66E-05	304	304
USP42	-0.253528942	7.62E-06	8.66E-05	304	304
LOC147727	0.253354706	7.74E-06	8.79E-05	304	304
LOC150786	-0.253267283	7.79E-06	8.85E-05	304	304
CCDC120	0.253155717	7.87E-06	8.92E-05	304	304
DRAP1	0.25315252	7.87E-06	8.92E-05	304	304
PRRG2	0.25315056	7.87E-06	8.92E-05	304	304
KIAA1468	-0.253069937	7.93E-06	8.97E-05	304	304
LRPAP1	0.253069366	7.93E-06	8.97E-05	304	304
SPHK2	0.253016178	7.96E-06	9.01E-05	304	304
RNF138P1	-0.253008688	7.97E-06	9.01E-05	304	303
PRKD2	0.252890541	8.05E-06	9.09E-05	304	304
PRR13	0.252889859	8.05E-06	9.09E-05	304	304
LOC390595	0.252859688	8.07E-06	9.11E-05	304	302
DYDC2	0.252858619	8.07E-06	9.11E-05	304	261
WDHD1	-0.252848305	8.08E-06	9.11E-05	304	304
CCDC21	-0.252761951	8.14E-06	9.17E-05	304	304
ULBP3	-0.25271602	8.17E-06	9.20E-05	304	304
CST2	0.252713446	8.17E-06	9.20E-05	304	259
NCF4	0.252668286	8.20E-06	9.23E-05	304	304
LARP4	-0.252653187	8.21E-06	9.23E-05	304	304
GOLPH3	-0.252646135	8.22E-06	9.24E-05	304	304
C5orf22	-0.25262653	8.23E-06	9.25E-05	304	304
LOC100271831	0.252522213	8.30E-06	9.32E-05	304	293
CD46	-0.252489364	8.33E-06	9.34E-05	304	304
SLC25A35	0.252367008	8.41E-06	9.44E-05	304	304
PDE8A	-0.252310404	8.46E-06	9.47E-05	304	304
SCNM1	0.252306844	8.46E-06	9.47E-05	304	304
PIN1	0.252278377	8.48E-06	9.49E-05	304	304
LOC143188	0.252267912	8.49E-06	9.49E-05	304	304
KIAA1161	-0.252196781	8.54E-06	9.55E-05	304	304
RRAGC	-0.25219091	8.54E-06	9.55E-05	304	303
ARRB1	0.252135467	8.58E-06	9.59E-05	304	304
ZNF431	-0.252053915	8.64E-06	9.65E-05	304	304
KDM3A	-0.252028684	8.66E-06	9.66E-05	304	304
ASGR2	0.251922594	8.74E-06	9.74E-05	304	300
BRD1	-0.251905594	8.75E-06	9.75E-05	304	304
FUT7	0.251895999	8.76E-06	9.76E-05	304	303
C4orf36	-0.251885043	8.77E-06	9.76E-05	304	302
RPS14	0.251843786	8.80E-06	9.78E-05	304	304
WDR46	0.251841256	8.80E-06	9.78E-05	304	304
ATL3	-0.251825518	8.81E-06	9.79E-05	304	304
BAZ1A	-0.251778272	8.85E-06	9.83E-05	304	304
CPSF3L	0.251634826	8.95E-06	9.94E-05	304	304
RASSF7	0.251605993	8.98E-06	9.96E-05	304	304
GALM	0.251603662	8.98E-06	9.96E-05	304	304
NUDT16	0.251561824	9.01E-06	9.99E-05	304	304
TACR2	0.251534153	9.03E-06	0.000100031	304	304
ANKRD46	-0.25152534	9.04E-06	0.00010005	304	304
INSL3	0.251373722	9.15E-06	0.000101287	304	299
ACOT9	0.251354565	9.17E-06	0.000101395	304	304
SLC25A38	0.251306401	9.21E-06	0.000101753	304	304
KDM2A	-0.251291443	9.22E-06	0.00010178	304	304
SRPK1	-0.251290134	9.22E-06	0.00010178	304	304
TRERF1	-0.251265423	9.24E-06	0.000101937	304	304
CAND1	-0.251257123	9.25E-06	0.000101952	304	304
CNPY4	0.25121063	9.28E-06	0.000102297	304	304
CXorf65	0.251190701	9.30E-06	0.000102413	304	242
RGAG4	0.25113386	9.34E-06	0.00010285	304	304
NUDCD1	-0.251119588	9.35E-06	0.000102917	304	304
NCRNA00105	0.250843518	9.57E-06	0.000105242	304	304
TIPRL	-0.250842305	9.58E-06	0.000105242	304	304
TAF4	-0.250779503	9.63E-06	0.000105743	304	304
ZMYND17	0.250728706	9.67E-06	0.000106139	304	304
DLG3	0.250709456	9.68E-06	0.000106253	304	304
FAM125B	0.250688287	9.70E-06	0.000106385	304	304
SOS1	-0.250642403	9.74E-06	0.000106739	304	304
MGC21881	0.250616152	9.76E-06	0.000106917	304	304
MCM7	0.250606691	9.77E-06	0.000106943	304	304
OR52N2	0.250594451	9.78E-06	0.000106995	304	66
C6orf129	0.250569928	9.80E-06	0.000107158	304	304
FAM128B	0.250536134	9.83E-06	0.000107405	304	304
CTNS	0.250524245	9.84E-06	0.000107454	304	304
DDX59	-0.25050263	9.85E-06	0.000107591	304	304
C12orf76	0.250491413	9.86E-06	0.000107633	304	304
U2AF1L4	0.250472036	9.88E-06	0.000107714	304	304
PDE12	-0.250469498	9.88E-06	0.000107714	304	304
POLA2	0.25045634	9.89E-06	0.000107775	304	304
ZNF507	-0.25043925	9.91E-06	0.000107872	304	304
C7orf55	0.250403717	9.94E-06	0.000108136	304	304
MYBPC2	0.250084401	1.02E-05	0.000111025	304	241
ASPSCR1	0.25006898	1.02E-05	0.000111108	304	304
PEMT	0.250056741	1.02E-05	0.000111162	304	304
CLSPN	-0.250035523	1.02E-05	0.0001113	304	304
FKBPL	0.249976945	1.03E-05	0.00011179	304	304
PTPN1	-0.24996344	1.03E-05	0.000111856	304	304
AGPAT5	-0.249933636	1.03E-05	0.000112076	304	304
UBD	0.249915815	1.04E-05	0.000112183	304	304
LOC100288778	0.249884734	1.04E-05	0.000112415	304	304
CHD9	-0.249862718	1.04E-05	0.000112563	304	304
PGAM5	-0.249808315	1.04E-05	0.000113018	304	304
ATG4B	0.249790901	1.05E-05	0.000113063	304	304
SNRK	-0.249784364	1.05E-05	0.000113063	304	304
LRIG2	-0.249778608	1.05E-05	0.000113063	304	304
RAD54L2	-0.249776152	1.05E-05	0.000113063	304	304
IPO9	-0.249771305	1.05E-05	0.000113063	304	304
FGD3	0.249749712	1.05E-05	0.000113207	304	304
RPL23A	0.249659669	1.06E-05	0.000114006	304	304
FATE1	0.249606555	1.06E-05	0.000114454	304	247
GSTO1	0.249587682	1.06E-05	0.000114573	304	304
MECP2	0.249580331	1.06E-05	0.000114582	304	304
C17orf79	0.249567763	1.07E-05	0.000114641	304	304
FAM134A	0.24951229	1.07E-05	0.000115115	304	304
AK3L1	-0.249495627	1.07E-05	0.000115214	304	304
TRAPPC6A	0.249379979	1.08E-05	0.000116276	304	304
PHLDB2	-0.249350787	1.09E-05	0.000116465	304	304
ANKRD40	-0.249347753	1.09E-05	0.000116465	304	304
SYPL1	-0.249327128	1.09E-05	0.000116604	304	304
BMP8B	-0.2493011	1.09E-05	0.000116796	304	304
MRPL55	0.249294111	1.09E-05	0.000116802	304	304
RTN4	-0.24912963	1.11E-05	0.000118362	304	304
BIN1	0.249072501	1.11E-05	0.000118866	304	304
PPP1R12C	0.249049932	1.11E-05	0.000119025	304	304
SASS6	-0.249040763	1.11E-05	0.000119025	304	304
PHPT1	0.249037358	1.11E-05	0.000119025	304	304
TMED2	-0.24900927	1.12E-05	0.000119242	304	304
S1PR4	0.248927154	1.13E-05	0.000120001	304	304
ESCO2	-0.248886445	1.13E-05	0.000120347	304	304
RNF135	0.248835281	1.13E-05	0.000120799	304	304
ORC2L	-0.248825528	1.13E-05	0.000120833	304	304
SRBD1	-0.24880326	1.14E-05	0.000120994	304	304
GCDH	0.248717621	1.14E-05	0.0001218	304	304
C11orf82	-0.248674038	1.15E-05	0.00012218	304	304
SBF2	-0.248660755	1.15E-05	0.00012225	304	304
RPL28	0.248629054	1.15E-05	0.00012246	304	304
DTX3	0.248627571	1.15E-05	0.00012246	304	304
LYG1	0.248584084	1.16E-05	0.000122841	304	303
RPUSD1	0.248536919	1.16E-05	0.000123261	304	304
IL2RG	0.248525919	1.16E-05	0.000123263	304	304
RPS29	0.248523033	1.16E-05	0.000123263	304	304
CISD3	0.248508541	1.17E-05	0.000123263	304	304
PAIP1	-0.248506	1.17E-05	0.000123263	304	304
AVL9	-0.248504862	1.17E-05	0.000123263	304	304
MTIF2	-0.248488069	1.17E-05	0.000123371	304	304
CA11	0.248470889	1.17E-05	0.000123483	304	304
KIF23	-0.248407745	1.18E-05	0.000124071	304	304
IFI27L1	0.248400894	1.18E-05	0.000124076	304	304
ZCCHC8	-0.24838822	1.18E-05	0.000124142	304	304
BMI1	-0.24838043	1.18E-05	0.000124157	304	304
PRICKLE3	0.248297302	1.19E-05	0.000124957	304	304
CCL27	0.248263117	1.19E-05	0.000125248	304	212
LOC729991-MEF2B	0.24825279	1.19E-05	0.00012529	304	304
ZNF641	-0.248230184	1.19E-05	0.000125404	304	304
NCAPG2	-0.248228347	1.19E-05	0.000125404	304	304
RAB22A	-0.248217848	1.19E-05	0.000125404	304	304
HLA-DPB1	0.248216645	1.19E-05	0.000125404	304	304
PSMC1	0.248192375	1.20E-05	0.000125592	304	304
POLR2L	0.248152654	1.20E-05	0.000125943	304	304
FAHD2A	0.248140099	1.20E-05	0.000126009	304	304
ANAPC11	0.248129375	1.20E-05	0.000126034	304	304
KIF1B	-0.248120607	1.20E-05	0.000126034	304	304
CCDC88A	-0.248118769	1.20E-05	0.000126034	304	304
RPS6KB1	-0.248109037	1.20E-05	0.00012607	304	304
EIF3G	0.248076879	1.21E-05	0.000126343	304	304
ETV7	0.248067972	1.21E-05	0.000126371	304	304
ATP6V0E1	0.248048143	1.21E-05	0.000126514	304	304
GNA13	-0.247983194	1.22E-05	0.000127135	304	304
STIL	-0.247920444	1.22E-05	0.000127735	304	304
POU6F1	0.247860887	1.23E-05	0.000128305	304	304
HEXIM2	0.24784807	1.23E-05	0.000128375	304	304
ZNF778	-0.247816432	1.23E-05	0.000128646	304	304
TUBGCP2	0.247755652	1.24E-05	0.000129171	304	304
SPIN1	-0.247751483	1.24E-05	0.000129171	304	304
C11orf10	0.247748813	1.24E-05	0.000129171	304	304
SKIV2L2	-0.247723817	1.24E-05	0.000129373	304	304
C17orf71	-0.247694615	1.25E-05	0.000129621	304	304
ZNF232	0.247574392	1.26E-05	0.000130858	304	304
FAM72B	-0.24749435	1.27E-05	0.000131665	304	304
PLEKHF1	0.247447908	1.27E-05	0.000132106	304	304
DHRS4L1	0.247422467	1.28E-05	0.000132318	304	303
BEX4	0.247401001	1.28E-05	0.000132485	304	304
ENOPH1	-0.247363415	1.28E-05	0.000132792	304	304
NDFIP2	-0.247355661	1.28E-05	0.000132792	304	304
ZNF484	-0.247354443	1.28E-05	0.000132792	304	304
MRPL22	0.247334674	1.29E-05	0.000132893	304	304
CCDC74B	0.247332821	1.29E-05	0.000132893	304	304
NUF2	-0.247318729	1.29E-05	0.00013298	304	304
ABCD4	0.24730497	1.29E-05	0.000133064	304	304
POLR2E	0.247281685	1.29E-05	0.000133253	304	304
HSPBP1	0.247275247	1.29E-05	0.000133255	304	304
TYROBP	0.247255356	1.29E-05	0.000133407	304	304
VPS28	0.247136624	1.31E-05	0.000134661	304	304
SPEN	-0.247097971	1.31E-05	0.000135025	304	304
ERBB2IP	-0.247052491	1.32E-05	0.000135466	304	304
LRRC16A	-0.246933309	1.33E-05	0.000136745	304	304
USP3	-0.246891398	1.33E-05	0.000137104	304	304
REM2	0.246889289	1.33E-05	0.000137104	304	304
UBE2Q2	-0.246866651	1.34E-05	0.000137291	304	304
CD8B	0.246853081	1.34E-05	0.000137375	304	304
UBAP2L	-0.246841227	1.34E-05	0.00013744	304	304
LOC90834	-0.246830132	1.34E-05	0.000137495	304	298
PEX14	0.246818327	1.34E-05	0.000137559	304	304
HAPLN3	0.246799005	1.34E-05	0.000137651	304	304
SSSCA1	0.246797922	1.34E-05	0.000137651	304	304
PSTPIP1	0.246771143	1.35E-05	0.000137886	304	304
CTRL	0.24663782	1.36E-05	0.00013935	304	304
TSNAXIP1	0.246545602	1.37E-05	0.000140322	304	303
UBE2V2	-0.246541612	1.37E-05	0.000140322	304	304
HLA-DMB	0.246486698	1.38E-05	0.000140891	304	304
WIT1	0.246414121	1.39E-05	0.000141669	304	265
C16orf68	0.24624618	1.41E-05	0.000143581	304	304
ANXA2P2	-0.246240053	1.41E-05	0.000143581	304	304
PDCD1	0.246157476	1.42E-05	0.000144492	304	304
RNASEH2A	0.246115518	1.42E-05	0.000144921	304	304
DENND1A	0.246096097	1.42E-05	0.000145034	304	304
C19orf66	0.246093738	1.42E-05	0.000145034	304	304
AGFG2	0.246080327	1.43E-05	0.000145121	304	304
UBA7	0.246056628	1.43E-05	0.000145332	304	304
LOC148413	0.245995675	1.44E-05	0.000145992	304	304
ZNF408	0.245973009	1.44E-05	0.000146121	304	304
AKAP10	-0.245972716	1.44E-05	0.000146121	304	304
NTNG2	0.24592559	1.44E-05	0.000146617	304	304
FBXO30	-0.245898621	1.45E-05	0.00014687	304	304
CCDC103	0.245849736	1.45E-05	0.00014739	304	304
HSPBAP1	0.245810164	1.46E-05	0.000147798	304	304
ZCCHC2	-0.245794211	1.46E-05	0.000147918	304	304
PHC2	0.245779335	1.46E-05	0.000148025	304	304
NUP50	-0.245766584	1.46E-05	0.000148105	304	304
MAP2K1	-0.245758214	1.46E-05	0.000148133	304	304
PELI1	-0.245651004	1.48E-05	0.000149376	304	304
EXOC2	-0.245611943	1.48E-05	0.000149783	304	304
AURKAIP1	0.245597781	1.48E-05	0.000149882	304	304
RBM18	-0.245577263	1.49E-05	0.00015006	304	304
SECISBP2L	-0.245552684	1.49E-05	0.000150259	304	304
HMMR	-0.245548966	1.49E-05	0.000150259	304	304
MRPL38	0.245489739	1.50E-05	0.00015092	304	304
CD300LB	0.245427632	1.51E-05	0.000151619	304	300
NUDT2	0.245419278	1.51E-05	0.000151647	304	304
COX4I1	0.245381668	1.51E-05	0.000152042	304	304
ATXN1L	-0.245346371	1.52E-05	0.000152408	304	304
C17orf44	0.245306507	1.52E-05	0.000152834	304	304
NPEPL1	0.245250163	1.53E-05	0.000153468	304	304
LGI2	0.245219031	1.53E-05	0.000153723	304	303
C11orf75	0.245217817	1.53E-05	0.000153723	304	304
C19orf48	0.245171256	1.54E-05	0.000154237	304	304
PGAM4	-0.245028337	1.56E-05	0.000155945	304	304
MLLT4	-0.245022387	1.56E-05	0.000155945	304	304
FAM100B	0.24501941	1.56E-05	0.000155945	304	304
SLC25A26	0.244977932	1.56E-05	0.00015634	304	304
CPSF2	-0.244976513	1.56E-05	0.00015634	304	304
C1orf162	0.244964659	1.56E-05	0.000156411	304	304
FAM84A	-0.244958816	1.56E-05	0.000156411	304	304
TMEM229B	0.244893038	1.57E-05	0.00015708	304	304
ITSN2	-0.244888373	1.57E-05	0.00015708	304	304
NSDHL	0.244886994	1.57E-05	0.00015708	304	304
SURF1	0.244882643	1.57E-05	0.00015708	304	304
CHUK	-0.244868969	1.58E-05	0.000157179	304	304
CCL25	0.244818994	1.58E-05	0.000157748	304	210
C21orf57	0.244745932	1.59E-05	0.000158621	304	304
RWDD1	0.244718319	1.60E-05	0.0001588	304	304
[truncated: 17,905 more rows]
