# Supplementary material for: Analysis of deubiquitinase OTUD5 as a biomarker and therapeutic target for cervical cancer by bioinformatic analysis
Source: PeerJ. 2020 Jun 30;8:e9146. doi: 10.7717/peerj.9146 (PMC7333649; doi:10.7717/peerj.9146)
Supplement: Supplemental Information 8 [file peerj-08-9146-s008.csv]

Time in days	Low Expression	High Expression
607		1
1444		0
1243		0
1345		0
4483		0
406		0
1505		0
447		0
1394		1
2044		0
1053		0
1099		0
397		0
2128		0
2052		1
490		0
2226		0
43		0
2859		1
3442		0
720		0
2383		0
552		0
1066		0
788		0
4		0
955		1
1372		1
512		0
1106		0
2526		0
6408		0
919		0
1210		1
1013		0
287		0
739		0
623		0
659		1
426		0
6375		0
482		0
890		0
951		1
954		0
202		0
1561		0
491		0
259		0
442		1
45		1
1263		0
632		0
254		0
959		0
1357		0
1031		0
595		0
83		0
1415		0
1427		0
453		0
25		0
1992		0
1243		0
1688		0
2949		0
129		0
3		0
499		0
636		0
1203		0
2910		0
803		0
21		0
747		0
1582		0
602		0
34		0
533		0
815		0
1169		0
284		1
74		1
474		0
1186		1
619		0
1667		0
444		0
837		1
52		1
4738		0
1714		0
524		0
1735		0
725		0
607		0
799		0
834		0
3874		0
2496		0
2394		0
1103	0
1756	0
370	1
685	0
633	1
1065	1
1472	0
157	1
908	1
730	0
2888	1
11	0
14	1
252	1
1456	0
494	1
380	0
1946	0
755	0
1367	0
491	0
940	0
1118	1
2893	0
355	1
2056	0
791	0
305	1
369	0
149	0
2094	1
474	0
1011	1
346	0
442	0
1551	0
2114	0
1453	1
747	0
1015	0
119	0
44	0
3046	1
540	0
573	0
1692	0
586	0
830	0
5	0
863	0
4694	0
543	1
132	1
5385	0
483	0
1221	0
4879	0
567	0
540	0
109	0
3039	0
570	1
492	1
773	1
372	0
463	0
854	0
4086	1
548	0
100	1
15	0
1847	0
555	0
1630	0
2669	0
636	1
350	1
1778	0
1078	0
761	0
321	0
638	1
2032	1
636	0
53	0
688	0
699	0
1409	0
582	1
829	1
579	0
252	1
13	0
376	0
471	1
469	1
1320	0
795	0
348	1
27	0
829	0
1386	0
5271	0
9	0
619	0
1525	0
518	0
3097	1
911	0
46	0
414	1
793	0
448	0
27	0
473	0
12	0
596	0
595	0
879	1
13	0
861	0
104	1
1112	0
1136	0
829	1
284	0
34	0
4385	0
542	0
825	0
965	0
27	0
1245	1
621	0
485	0
90	0
555	1
1800	0
9	0
410	0
715	1
542	0
1122	0
828	0
4482	0
523	1
2	0
266	1
729	0
642	1
241	0
144	1
254	0
253	1
50	0
978	1
652	0
1083	1
227	1
4172	0
1535	0
604	1
454	0
2234	0
428	0
1617	0
3935	0
534	0
986	0
954	0
343	0
57	0
4467	0
791	0
506	1
533	0
634	0
1791	0
383	0
2520	1
2493	0
3988	0
861	1
1246	0
71	0
18	0
166	1
275	1
477	1
