# Supplementary material for: Analysis of deubiquitinase OTUD5 as a biomarker and therapeutic target for cervical cancer by bioinformatic analysis
Source: PeerJ. 2020 Jun 30;8:e9146. doi: 10.7717/peerj.9146 (PMC7333649; doi:10.7717/peerj.9146)
Supplement: Supplemental Information 9 — The scatter plot shows the Pearson correlation of OTUD5 expression with USP11, RBM10, WDR45 and GRIPAP1 expression in CESC patients (LinkedOmics). [file peerj-08-9146-s009.csv]

OTUD5	USP11
10.6	9.7627
9.9989	10.4512
11.4898	11.172
10.8021	11.8997
11.225	11.3227
10.4588	11.1751
10.5788	10.5351
10.6596	10.5117
10.3226	9.8153
10.2007	10.4389
10.6877	10.6896
10.284	9.9936
10.1118	10.1686
9.4228	10.0691
10.2702	9.6113
11.3543	11.5292
11.0866	11.9616
10.4056	9.3246
11.1617	10.4201
10.6016	10.7045
10.8505	10.2786
10.7565	9.1812
10.7568	10.6363
9.883	11.8626
10.5275	10.6083
10.778	10.0299
10.3852	11.0196
10.2161	10.9638
10.4709	10.3981
11.1886	10.7562
11.566	11.6683
11.5028	11.4264
10.3853	10.279
11.3699	11.0259
11.4903	10.3908
10.5593	9.9925
10.7125	10.4276
10.3801	10.7218
10.7639	10.1901
10.6433	10.1806
10.4642	10.0702
10.2981	10.2051
11.0274	11.2959
10.6207	10.393
10.2852	10.2807
10.483	10.5889
10.4376	9.8032
10.4422	10.912
10.2794	11.2285
10.1134	9.7365
10.8599	10.4618
9.7567	9.2881
10.9971	10.1464
10.846	11.0193
10.3739	9.8794
11.0043	11.4672
10.4462	10.1098
11.6404	12.0562
10.8214	11.4095
9.7954	10.4564
10.4621	10.5734
10.3497	10.1449
10.8206	11.1021
10.5806	11.5076
10.2839	10.8487
10.4287	9.5331
10.5838	10.7416
10.3809	10.7367
10.3883	10.0086
10.7877	11.1109
11.202	10.4409
10.657	10.955
10.6484	10.5419
10.6443	10.6312
10.3707	9.908
10.4954	9.9035
10.5313	10.9435
10.4415	10.3858
11.5071	10.8806
11.0689	10.8096
10.2034	9.9345
10.2144	10.3703
9.925	9.2656
10.2456	10.5398
10.6773	10.9775
10.4744	11.5043
11.3374	11.0057
10.29	11.334
9.9522	11.2395
10.644	11.1633
10.8511	11.7565
10.6635	10.3872
10.1431	10.0067
10.6925	10.4811
10.7923	10.0201
11.0471	10.3237
11.0707	11.0322
11.4119	11.0055
10.4492	9.9623
10.6791	9.9191
10.7316	10.9482
10.4978	10.5501
10.1694	11.662
10.8914	10.9918
10.6004	10.2227
10.7186	10.9381
10.2357	9.8883
10.7895	11.7196
10.6089	11.6834
11.3379	10.6933
10.4802	9.9525
10.2198	9.9558
10.0645	10.734
10.4563	10.387
10.4154	10.214
10.5588	10.9261
10.0641	10.1014
10.5211	10.4889
10.8967	11.1384
11.204	11.2381
11.272	11.5168
10.5617	9.0352
10.6005	10.8089
10.3888	9.5786
10.4705	10.0674
9.5877	9.5078
10.3844	10.6254
10.5935	10.1116
11.3684	11.7216
9.7774	9.6462
10.5677	9.6116
10.8844	10.6019
10.1359	9.8812
10.4632	8.1783
10.5684	11.1844
10.3945	10.6631
10.1479	10.5629
10.5951	9.6786
10.4653	9.9806
10.8516	9.4709
10.3657	10.9911
11.0265	11.051
10.2589	9.6304
10.6547	11.6559
10.3989	10.9689
10.5533	11.1141
11.3711	11.0329
10.7608	10.5477
10.1582	9.6143
10.2668	10.0405
10.7956	9.8856
10.7106	10.4392
10.2756	9.8544
11.767	11.3093
9.9698	10.1117
10.7205	10.301
10.333	9.8972
10.3706	10.1372
10.8224	11.5963
10.3846	10.7993
10.3532	10.2762
10.977	11.5524
10.4098	10.649
10.4287	10.0365
10.2284	11.0917
10.6751	11.0253
10.4697	9.9346
11	11.1776
10.9943	11.2394
9.9592	10.0594
11.1345	11.2535
11.3654	11.5115
10.1071	10.0631
10.5582	10.6685
9.9637	9.7655
10.6893	11.2005
10.6607	10.9639
10.1571	11.1641
10.7377	10.1704
11.5129	11.1201
10.6997	10.3694
10.3275	10.444
10.6626	9.9035
10.1607	10.0618
11.2859	11.9089
10.4919	9.9561
10.5429	10.4297
10.9983	10.179
11.1945	10.7305
10.3432	10.3357
10.9936	10.9208
10.8874	11.688
10.8784	10.4873
10.0796	9.5356
11.5904	10.8861
10.2715	10.7245
10.592	11.556
10.2455	10.0587
10.7699	10.8218
11.5077	10.3209
10.6315	10.6924
10.9059	9.2165
10.3509	10.3006
10.1145	10.1469
10.236	10.9836
10.9332	10.3155
10.6919	11.7202
10.4413	10.4408
11.4235	11.1055
10.8787	10.9685
10.7321	11.3355
11.2664	11.2977
10.0127	10.183
10.706	12.2675
10.1133	11.2583
10.7318	11.1893
11.0486	10.9822
10.6312	9.5315
9.5951	9.2398
10.7781	11.2707
9.9352	9.1471
10.1586	10.1046
10.4545	10.8938
10.1721	10.3456
10.3251	11.0161
10.3797	11.2753
10.4784	10.0196
10.8189	10.7782
10.6739	10.6339
11.4104	11.4549
10.842	9.6057
10.394	10.9716
10.6764	10.4652
10.6889	12.0562
10.2768	10.4874
9.9552	9.954
10.1871	10.6053
12.1866	13.5837
10.1529	10.3803
10.9573	9.9245
10.3707	9.8975
10.4673	9.8989
11.1743	11.9714
10.4239	10.3397
10.2171	9.4618
11.1796	9.2476
10.9365	10.9124
11.7827	12.6005
9.9269	9.7858
10.1788	9.0865
10.4774	10.368
10.3999	10.6083
10.1839	10.3109
9.4946	10.1972
10.8763	9.7998
10.5132	9.7207
10.3715	9.6235
10.8146	10.2056
9.8927	10.2232
10.2652	10.1946
10.7728	10.2879
10.223	10.5379
10.2583	9.8218
11.129	10.6096
11.0194	10.9782
11.2393	10.8216
10.5597	10.5224
10.755	12.1426
10.2766	10.0541
10.613	11.0773
11.6978	12.711
10.7758	11.3688
10.1907	11.0892
10.8718	11.8066
10.6189	10.7359
10.1767	9.9998
10.1247	9.5624
11.2282	11.7115
10.3601	10.2357
10.6079	10.6304
10.3625	10.1001
10.2616	9.7188
10.4806	10.4754
10.5845	10.7418
10.4124	10.086
9.8679	10.4546
10.9059	11.1534
11.1743	12.2845
10.6904	10.7499
10.4123	10.5548
10.7394	10.3664
10.4629	10.4263
11.2576	11.2033
9.7714	9.479
10.5809	11.2286
10.5767	10.791
10.1837	9.4189
9.5102	9.9047
10.3386	10.1161
10.2568	11.3804
10.7426	10.5128
10.5441	9.8844
10.6182	9.7215
10.5713	10.1947
