# Supplementary material for: Analysis of deubiquitinase OTUD5 as a biomarker and therapeutic target for cervical cancer by bioinformatic analysis
Source: PeerJ. 2020 Jun 30;8:e9146. doi: 10.7717/peerj.9146 (PMC7333649; doi:10.7717/peerj.9146)
Supplement: Supplemental Information 10 [file peerj-08-9146-s010.csv]

Time in days	Low Expression	High Expression
1617	0
477	1
275	1
485	0
729	0
2893	0
166	1
2234	0
638	1
791	0
348	1
3988	0
1535	0
372	0
523	1
4172	0
1083	1
1246	0
252	1
986	0
3442	0
383	0
1065	1
1122	0
542	0
543	1
954	0
227	1
321	0
57	0
688	0
828	0
959	0
1320	0
284	0
1714	0
1453	1
1756	0
747	0
90	0
1078	0
414	1
279	0
463	0
4385	0
699	0
46	0
469	1
863	0
908	1
579	0
542	0
287	0
4879	0
1791	0
1221	0
2669	0
506	1
1245	1
791	0
50	0
1169	0
715	1
53	0
376	0
4086	1
633	1
1667	0
540	0
636	0
2520	1
100	1
305	1
104	1
570	1
548	0
534	0
343	0
1800	0
144	1
755	0
132	1
252	1
596	0
355	1
965	0
1692	1
241	0
410	0
518	0
346	0
266	1
1136	0
2888	1
4482	0
4738	0
2394	0
1210	1
1118	1
3039	0
911	0
4467	0
940	0
3874	0
1847	0
1103	0
642	1
2493	0
474	0
829	1
582	1
604	1
978	1
3097	1
636	1
448	0
119	0
483	0
454	0
453	0
1409	0
52	1
1112	0
861	1
473	0
621	0
71	0
533	0
4694	0
428	0
659	1
634	0
524	0
793	0
573	0
834	0
533	0
652		0
1551		0
253		1
829		0
619		0
1031		0
34		0
1946		0
442		0
607		0
595		0
955		1
380		0
109		0
44		0
491		0
471		1
1015		0
1582		0
1243		0
1386		0
157		1
284		1
773		1
2094		1
879		1
5271		0
34		0
2056		0
350		1
567		0
602		0
3935		0
825		0
1630		0
830		0
795		0
799		0
1525		0
861		0
1415		0
5385		0
555		0
1011		1
555		1
2032		1
685		0
494		1
837		1
761		0
829		1
474		0
369		0
2496		0
2114		0
747		0
803		0
482		0
1778		0
1203		0
2526		0
426		0
3046		1
444		0
491		0
540		0
3609		0
1263		0
854		0
45		0
1561		0
730		0
1357		0
149		0
586		0
1688		0
1735		0
442		1
1456		0
492		1
1472		0
370		1
1992		0
919		0
725		0
129		0
490		0
619		0
74		1
1427		0
632		0
2949		0
1186		1
202		0
4483		0
2226		0
397		0
83		0
499		0
1367		0
951		1
815		0
636		0
617		0
2383		0
259		0
6408		0
739		0
788		0
2052		1
890		0
254		0
43		0
954		0
1066		0
1505		0
552		0
406		0
1013		0
1372		1
1394		1
1053		0
2044		0
1106		0
1444		0
623		0
3589		0
512		0
6375		0
720		0
1345		0
447		0
1243		0
2859		1
1099		0
607		1
