# Supplementary material for: Analysis of deubiquitinase OTUD5 as a biomarker and therapeutic target for cervical cancer by bioinformatic analysis
Source: PeerJ. 2020 Jun 30;8:e9146. doi: 10.7717/peerj.9146 (PMC7333649; doi:10.7717/peerj.9146)
Supplement: Supplemental Information 11 [file peerj-08-9146-s011.csv]

cancer	gene	sample	tumor methylation	normal methylation tumor expression	tumor expression	normal expression
cesc	NM_001136157	TCGA-BI-A0VR	0.3116		2874.9387
cesc	NM_001136157	TCGA-BI-A0VS	0.2542		1784.5146
cesc	NM_001136157	TCGA-BI-A20A	0.3497		2392.6533
cesc	NM_001136157	TCGA-C5-A0TN	0.4245		1406.4244
cesc	NM_001136157	TCGA-C5-A1BE	0.4807		1528.4023
cesc	NM_001136157	TCGA-C5-A1BF	0.4332		1616.5424
cesc	NM_001136157	TCGA-C5-A1BI	0.4416		1279.5903
cesc	NM_001136157	TCGA-C5-A1BJ	0.4415		1175.8756
cesc	NM_001136157	TCGA-C5-A1BK	0.4175		1648.4199
cesc	NM_001136157	TCGA-C5-A1BL	0.4215		1245.8278
cesc	NM_001136157	TCGA-C5-A1BM	0.4385		1105.4869
cesc	NM_001136157	TCGA-C5-A1BN	0.4213		685.3645
cesc	NM_001136157	TCGA-C5-A1BQ	0.4087		1233.9366
cesc	NM_001136157	TCGA-C5-A1M5	0.4181		2617.1758
cesc	NM_001136157	TCGA-C5-A1M6	0.4899		2173.6497
cesc	NM_001136157	TCGA-C5-A1M7	0.4764		1355.4084
cesc	NM_001136157	TCGA-C5-A1M8	0.124		2289.9041
cesc	NM_001136157	TCGA-C5-A1M9	0.3547		1552.775
cesc	NM_001136157	TCGA-C5-A1ME	0.4783		1845.3438
cesc	NM_001136157	TCGA-C5-A1MF	0.5116		1728.9517
cesc	NM_001136157	TCGA-C5-A1MH	0.3695		1729.2783
cesc	NM_001136157	TCGA-C5-A1MI	0.5396		943.2139
cesc	NM_001136157	TCGA-C5-A1MJ	0.4276		1475.05
cesc	NM_001136157	TCGA-C5-A1MK	0.4235		1754.858
cesc	NM_001136157	TCGA-C5-A1ML	0.452		1336.3685
cesc	NM_001136157	TCGA-C5-A1MN	0.4347		1188.4279
cesc	NM_001136157	TCGA-C5-A1MP	0.4781		1418.223
cesc	NM_001136157	TCGA-C5-A1MQ	0.4727
cesc	NM_001136157	TCGA-C5-A2LS	0.4371		3030.9192
cesc	NM_001136157	TCGA-C5-A2LT	0.3753		2900.865
cesc	NM_001136157	TCGA-C5-A2LV	0.2478		1336.5138
cesc	NM_001136157	TCGA-C5-A2LX	0.2434		2645.532
cesc	NM_001136157	TCGA-C5-A2LY	0.3692		2875.8923
cesc	NM_001136157	TCGA-C5-A2LZ	0.428		1507.9586
cesc	NM_001136157	TCGA-C5-A2M1	0.448		1676.9362
cesc	NM_001136157	TCGA-C5-A2M2	0.4343		1331.6532
cesc	NM_001136157	TCGA-C5-A3HD	0.4307		1737.8531
cesc	NM_001136157	TCGA-C5-A3HE	0.4793		1598.4095
cesc	NM_001136157	TCGA-C5-A3HF	0.4078		1411.7076
cesc	NM_001136157	TCGA-C5-A3HL	0.4275		1258.0748
cesc	NM_001136157	TCGA-C5-A7CG	0.388		2086.2068
cesc	NM_001136157	TCGA-C5-A7CH	0.4362		1573.4856
cesc	NM_001136157	TCGA-C5-A7CJ	0.3913		1246.7987
cesc	NM_001136157	TCGA-C5-A7CK	0.3037		1430.1771
cesc	NM_001136157	TCGA-C5-A7CL	0.4243		1385.8647
cesc	NM_001136157	TCGA-C5-A7CM	0.421		1390.2812
cesc	NM_001136157	TCGA-C5-A7CO	0.4558
cesc	NM_001136157	TCGA-C5-A7UC	0.3936
cesc	NM_001136157	TCGA-C5-A7UE	0.4087		1857.4598
cesc	NM_001136157	TCGA-C5-A7UH	0.4293
cesc	NM_001136157	TCGA-C5-A7UI	0.5214
cesc	NM_001136157	TCGA-C5-A7X3	0.4061
cesc	NM_001136157	TCGA-C5-A7X5	0.4431
cesc	NM_001136157	TCGA-C5-A7X8	0.4029
cesc	NM_001136157	TCGA-DG-A2KH	0.4219		1766.7834
cesc	NM_001136157	TCGA-DG-A2KJ	0.3215		2354.8779
cesc	NM_001136157	TCGA-DG-A2KK	0.4466		1613.6003
cesc	NM_001136157	TCGA-DG-A2KL	0.399		1604.0577
cesc	NM_001136157	TCGA-DG-A2KM	0.4531		1599.4481
cesc	NM_001136157	TCGA-DR-A0ZL	0.3619		1322.9745
cesc	NM_001136157	TCGA-DR-A0ZM	0.3807		1442.5676
cesc	NM_001136157	TCGA-DS-A0VK	0.4498		1478.9351
cesc	NM_001136157	TCGA-DS-A0VL	0.366		1389.6045
cesc	NM_001136157	TCGA-DS-A0VM	0.3142		2909.5205
cesc	NM_001136157	TCGA-DS-A0VN	0.3081		2147.2346
cesc	NM_001136157	TCGA-DS-A1O9	0.4418
cesc	NM_001136157	TCGA-DS-A1OA	0.2423
cesc	NM_001136157	TCGA-DS-A1OB	0.4159		971.1598
cesc	NM_001136157	TCGA-DS-A1OC	0.4575		1213.0022
cesc	NM_001136157	TCGA-DS-A1OD	0.4446		1636.5494
cesc	NM_001136157	TCGA-DS-A3LQ	0.2456		1421.6941
cesc	NM_001136157	TCGA-DS-A5RQ	0.3813		2586.6365
cesc	NM_001136157	TCGA-DS-A7WF	0.3873
cesc	NM_001136157	TCGA-DS-A7WH	0.3794
cesc	NM_001136157	TCGA-DS-A7WI	0.3794
cesc	NM_001136157	TCGA-EA-A1QS	0.4902		1846.178
cesc	NM_001136157	TCGA-EA-A1QT	0.4491		1620.9508
cesc	NM_001136157	TCGA-EA-A3HQ	0.2044		1129.7676
cesc	NM_001136157	TCGA-EA-A3HR	0.4337		1653.8326
cesc	NM_001136157	TCGA-EA-A3HS	0.4172		1772.3669
cesc	NM_001136157	TCGA-EA-A3HT	0.4289		2114.959
cesc	NM_001136157	TCGA-EA-A3HU	0.3709		2149.8843
cesc	NM_001136157	TCGA-EA-A3QD	0.4415		2723.6938
cesc	NM_001136157	TCGA-EA-A3QE	0.4267		1397.0381
cesc	NM_001136157	TCGA-EA-A3Y4	0.4391		1638.5923
cesc	NM_001136157	TCGA-EA-A410	0.4252		1699.2783
cesc	NM_001136157	TCGA-EA-A411	0.4649		1444.9502
cesc	NM_001136157	TCGA-EA-A439	0.5425		1150.5739
cesc	NM_001136157	TCGA-EA-A43B	0.2924		1898.4323
cesc	NM_001136157	TCGA-EA-A44S	0.5021		1551.4935
cesc	NM_001136157	TCGA-EA-A4BA	0.5223		1684.0896
cesc	NM_001136157	TCGA-EA-A50E	0.4052		1204.7646
cesc	NM_001136157	TCGA-EA-A556	0.4867		1768.934
cesc	NM_001136157	TCGA-EA-A5FO	0.3896		1560.7102
cesc	NM_001136157	TCGA-EA-A5O9	0.3656		2587.4099
cesc	NM_001136157	TCGA-EA-A5ZD	0.4554		1427.4385
cesc	NM_001136157	TCGA-EA-A5ZE	0.3977		1191.5424
cesc	NM_001136157	TCGA-EA-A5ZF	0.4269		1069.8439
cesc	NM_001136157	TCGA-EA-A6QX	0.3961		1403.9866
cesc	NM_001136157	TCGA-EA-A78R	0.4633		1364.6996
cesc	NM_001136157	TCGA-EK-A2GZ	0.3658		1069.5364
cesc	NM_001136157	TCGA-EK-A2H0	0.2795		1468.481
cesc	NM_001136157	TCGA-EK-A2H1	0.4184		1905.5466
cesc	NM_001136157	TCGA-EK-A2IP	0.1733		2358.0403
cesc	NM_001136157	TCGA-EK-A2IR	0.396		2471.9966
cesc	NM_001136157	TCGA-EK-A2PG	0.1995		1510.4625
cesc	NM_001136157	TCGA-EK-A2PI	0.3857		1551.6792
cesc	NM_001136157	TCGA-EK-A2PK	0.471		1339.686
cesc	NM_001136157	TCGA-EK-A2PL	0.4827		1417.8853
cesc	NM_001136157	TCGA-EK-A2PM	0.4635		768.441
cesc	NM_001136157	TCGA-EK-A2R7	0.4469		1335.6825
cesc	NM_001136157	TCGA-EK-A2R8	0.4197		1544.1132
cesc	NM_001136157	TCGA-EK-A2R9	0.4445		2642.8235
cesc	NM_001136157	TCGA-EK-A2RA	0.556		876.5625
cesc	NM_001136157	TCGA-EK-A2RB	0.4526		1516.7784
cesc	NM_001136157	TCGA-EK-A2RC	0.4466		1889.278
cesc	NM_001136157	TCGA-EK-A2RD	0.4772
cesc	NM_001136157	TCGA-EK-A2RE	0.4154		1124.1676
cesc	NM_001136157	TCGA-EK-A2RJ	0.4225		1410.6816
cesc	NM_001136157	TCGA-EK-A2RK	0.4505		1517.4545
cesc	NM_001136157	TCGA-EK-A2RL	0.4097		1344.9894
cesc	NM_001136157	TCGA-EK-A2RM	0.4601		1133.5129
cesc	NM_001136157	TCGA-EK-A2RN	0.4701		1545.844
cesc	NM_001136157	TCGA-EK-A2RO	0.4962		1412.7213
cesc	NM_001136157	TCGA-EK-A3GJ	0.3946		1846.8293
cesc	NM_001136157	TCGA-EK-A3GK	0.4141		1318.4508
cesc	NM_001136157	TCGA-EK-A3GM	0.4016		2084.9832
cesc	NM_001136157	TCGA-EK-A3GN	0.4268		1224.302
cesc	NM_001136157	TCGA-EX-A1H5	0.4434		1611.0955
cesc	NM_001136157	TCGA-EX-A1H6	0.49		1349.1318
cesc	NM_001136157	TCGA-EX-A3L1	0.321		1501.6449
cesc	NM_001136157	TCGA-EX-A449	0.1441		2647.771
cesc	NM_001136157	TCGA-EX-A69L	0.4022		1734.1403
cesc	NM_001136157	TCGA-EX-A69M	0.4579		1141.6599
cesc	NM_001136157	TCGA-FU-A23K	0.4724		1776.4077
cesc	NM_001136157	TCGA-FU-A23L	0.3681		1674.7946
cesc	NM_001136157	TCGA-FU-A2QG	0.4464		1238.5691
cesc	NM_001136157	TCGA-FU-A3EO	0.3683	0.4083	3484.0237	2345.583
cesc	NM_001136157	TCGA-FU-A3HY	0.441		1001.7553
cesc	NM_001136157	TCGA-FU-A3HZ	0.4385		1686.3104
cesc	NM_001136157	TCGA-FU-A3NI	0.3592		1288.8185
cesc	NM_001136157	TCGA-FU-A3TQ	0.5148		1322.8787
cesc	NM_001136157	TCGA-FU-A3TX	0.4741		1809.8477
cesc	NM_001136157	TCGA-FU-A3WB	0.5077		1335.8038
cesc	NM_001136157	TCGA-FU-A3YQ	0.441		1307.0917
cesc	NM_001136157	TCGA-FU-A40J	0.4231		2014.6094
cesc	NM_001136157	TCGA-FU-A57G	0.4525		1359.3452
cesc	NM_001136157	TCGA-FU-A5XV	0.2509		1377.3087
cesc	NM_001136157	TCGA-FU-A770	0.4091		1198.6755
cesc	NM_001136157	TCGA-HG-A2PA	0.4088		1417.0341
cesc	NM_001136157	TCGA-HM-A3JJ	0.5151	0.4329	2046.9445	1824.0924
cesc	NM_001136157	TCGA-HM-A3JK	0.4316		2038.8833
cesc	NM_001136157	TCGA-HM-A4S6	0.4875		994.4634
cesc	NM_001136157	TCGA-HM-A6W2	0.2177		1816.1111
cesc	NM_001136157	TCGA-IR-A3L7	0.3564		2637.3342
cesc	NM_001136157	TCGA-IR-A3LA	0.5258		1101.9244
cesc	NM_001136157	TCGA-IR-A3LB	0.2634		1506.7924
cesc	NM_001136157	TCGA-IR-A3LC	0.4257		997.5294
cesc	NM_001136157	TCGA-IR-A3LF	0.4439		1650.1707
cesc	NM_001136157	TCGA-IR-A3LH	0.4332		1617.7736
cesc	NM_001136157	TCGA-IR-A3LI	0.4268		1140.8149
cesc	NM_001136157	TCGA-IR-A3LK	0.4331		1706.5908
cesc	NM_001136157	TCGA-IR-A3LL	0.2789		2921.4231
cesc	NM_001136157	TCGA-JW-A5VG	0.4145		1662.1455
cesc	NM_001136157	TCGA-JW-A5VH	0.4454		1283.9362
cesc	NM_001136157	TCGA-JW-A5VI	0.3989		1619.9762
cesc	NM_001136157	TCGA-JW-A5VJ	0.4793		1143.6642
cesc	NM_001136157	TCGA-JW-A5VK	0.1293		2495.9387
cesc	NM_001136157	TCGA-JW-A5VL	0.4161		1439.0654
cesc	NM_001136157	TCGA-JW-A69B	0.5358		1490.9034
cesc	NM_001136157	TCGA-JW-A852	0.4531
cesc	NM_001136157	TCGA-JX-A3PZ	0.404		1297.9799
cesc	NM_001136157	TCGA-JX-A3Q0	0.3876		2037.931
cesc	NM_001136157	TCGA-JX-A3Q8	0.1464		1893.2753
cesc	NM_001136157	TCGA-JX-A5QV	0.4832		1881.3998
cesc	NM_001136157	TCGA-LP-A4AU	0.4274		1081.092
cesc	NM_001136157	TCGA-LP-A4AV	0.3716		3082.6377
cesc	NM_001136157	TCGA-LP-A4AW	0.4248		1235.0052
cesc	NM_001136157	TCGA-LP-A4AX	0.4013		1542.47
cesc	NM_001136157	TCGA-LP-A5U2	0.4405		1212.9843
cesc	NM_001136157	TCGA-LP-A5U3	0.3337		1745.0601
cesc	NM_001136157	TCGA-LP-A7HU	0.4016		2910.7737
cesc	NM_001136157	TCGA-MU-A51Y	0.4954		1389.3914
cesc	NM_001136157	TCGA-MU-A5YI	0.3936		2745.7412
cesc	NM_001136157	TCGA-MU-A8JM	0.4865
cesc	NM_001136157	TCGA-MY-A5BD	0.5056		1699.9542
cesc	NM_001136157	TCGA-MY-A5BE	0.4538		2462.3188
cesc	NM_001136157	TCGA-MY-A5BF	0.4886	0.4641	1032.022	2062.7827
cesc	NM_001136157	TCGA-PN-A8M9	0.3662
cesc	NM_001136157	TCGA-PN-A8MA	0.396
cesc	NM_001136157	TCGA-Q1-A5R1	0.3897		1699.556
cesc	NM_001136157	TCGA-Q1-A5R2	0.3684		2117.1577
cesc	NM_001136157	TCGA-Q1-A5R3	0.4516		1585.0397
cesc	NM_001136157	TCGA-Q1-A6DT	0.4836		772.428
cesc	NM_001136157	TCGA-Q1-A6DV	0.4207		1755.0886
cesc	NM_001136157	TCGA-Q1-A6DW	0.4445		978.0093
cesc	NM_001136157	TCGA-Q1-A73O	0.438		1142.0007
cesc	NM_001136157	TCGA-Q1-A73P	0.447		1402.1531
cesc	NM_001136157	TCGA-Q1-A73Q	0.4771		1152.7051
cesc	NM_001136157	TCGA-Q1-A73R	0.4287		1281.7739
cesc	NM_001136157	TCGA-Q1-A73S	0.4158		1331.2789
cesc	NM_001136157	TCGA-R2-A69V	0.4211		1425.6541
cesc	NM_001136157	TCGA-RA-A741	0.4355		1805.4008
cesc	NM_001136157	TCGA-UC-A7PD	0.417
cesc	NM_001136157	TCGA-UC-A7PF	0.3719
cesc	NM_001136157	TCGA-VS-A8EB	0.1987
cesc	NM_001136157	TCGA-VS-A8EC	0.3744
cesc	NM_001136157	TCGA-VS-A8EG	0.4786
cesc	NM_001136157	TCGA-VS-A8EH	0.5247
cesc	NM_001136157	TCGA-WL-A834	0.3703
cesc	NM_001136157	TCGA-XS-A8TJ	0.4923
